# Supplementary material for: The modern morphometric approach to identify eggs of Triatominae
Source: Parasit Vectors. 2017 Jan 31;10:55. doi: 10.1186/s13071-017-1982-2 (PMC5286694; doi:10.1186/s13071-017-1982-2)
Supplement: Additional file 2: — Database Coordinates of the complete contour of the eggs (outline-based method) and of the operculum (landmark/semilandmark-based approach). (XLSX 834 kb) [file 13071_2017_1982_MOESM2_ESM.xlsx]

## Sheet: Data_Egg.txt
N	Species	Province	POINTS	x1	y1	x2	y2	x3	y3	x4	y4	x5	y5	x6	y6	x7	y7	x8	y8	x9	y9	x10	y10	x11	y11	x12	y12	x13	y13	x14	y14	x15	y15	x16	y16	x17	y17	x18	y18	x19	y19	x20	y20	x21	y21	x22	y22	x23	y23
1	Panstrongylus chinai	Loja	54	0.991335	0.700077	0.270763	0.457555	0.322174	0.435277	0.380439	0.389008	0.454128	0.335883	0.555235	0.265622	0.664912	0.200502	0.762592	0.152518	0.860272	0.11139	0.978517	0.0788297	1.09333	0.0651202	1.22529	0.0651202	1.36924	0.0788297	1.50976	0.109676	1.62801	0.154232	1.74796	0.221066	1.82679	0.281045	1.91076	0.373584	1.95875	0.448987	1.98959	0.541526	1.99816	0.601505	1.99645	0.675194	1.98788	0.736887
2	Panstrongylus chinai	Loja	53	0.935459	0.70773	0.208071	0.539953	0.25278	0.512439	0.326723	0.447095	0.42302	0.364554	0.517598	0.29749	0.607017	0.237304	0.701595	0.187436	0.818527	0.135848	0.935459	0.0980169	1.06787	0.072223	1.20028	0.0619054	1.34472	0.0670642	1.47713	0.0876993	1.6147	0.130689	1.70928	0.173679	1.7901	0.230426	1.86748	0.300929	1.91391	0.367993	1.95518	0.450534	1.97237	0.521037	1.97409	0.610456	1.9569	0.694716
3	Panstrongylus chinai	Loja	52	0.891562	0.666853	0.183563	0.396565	0.238978	0.372321	0.327296	0.322101	0.432932	0.261491	0.528177	0.219929	0.640739	0.176636	0.753301	0.145465	0.869327	0.122953	0.983621	0.112562	1.09445	0.114294	1.24338	0.135075	1.38885	0.173173	1.49794	0.216466	1.5828	0.264954	1.67631	0.329028	1.73173	0.377516	1.77502	0.432932	1.81139	0.490079	1.84083	0.56108	1.84775	0.62169	1.85295	0.704813	1.83909	0.779277
4	Panstrongylus chinai	Loja	54	1.02904	0.703411	0.300338	0.410807	0.35212	0.39182	0.44015	0.331407	0.517823	0.283077	0.631745	0.226116	0.731857	0.18469	0.835422	0.155347	0.932082	0.131182	1.04255	0.112195	1.16683	0.107017	1.29801	0.115647	1.40848	0.129456	1.54829	0.163977	1.6415	0.203677	1.74161	0.253733	1.83137	0.31242	1.89696	0.369381	1.95392	0.438424	1.99362	0.507467	2.02124	0.581688	2.03332	0.66454	2.03332	0.735309
5	Panstrongylus chinai	Loja	54	1.0864	0.70751	0.405158	0.372889	0.453562	0.358547	0.555747	0.306557	0.675861	0.252775	0.792388	0.211543	0.903538	0.182859	1.02186	0.163139	1.13659	0.154175	1.24954	0.154175	1.38758	0.172102	1.51307	0.206164	1.61705	0.24919	1.73537	0.30835	1.83038	0.372889	1.90209	0.433842	1.95946	0.493002	1.99531	0.550369	2.024	0.614908	2.04192	0.686617	2.04372	0.769083	2.03296	0.831828	2.00428	0.908916
6	Panstrongylus chinai	Loja	55	0.974289	0.747961	0.288286	0.54076	0.32947	0.522854	0.399303	0.465555	0.476299	0.402884	0.567619	0.32947	0.657149	0.268589	0.755632	0.214872	0.87023	0.166525	0.974084	0.132504	1.07973	0.111017	1.20507	0.0984828	1.34295	0.105645	1.47545	0.130714	1.58289	0.161154	1.69569	0.205919	1.79776	0.265008	1.87296	0.325889	1.94996	0.402884	2.0001	0.485252	2.03591	0.56941	2.04486	0.658939	2.0377	0.741307
7	Panstrongylus chinai	Loja	59	1.05213	0.731054	0.321784	0.450146	0.363985	0.432562	0.400911	0.409703	0.451904	0.371018	0.513447	0.328817	0.573232	0.286616	0.633017	0.254965	0.724453	0.212764	0.817647	0.182872	0.928425	0.152979	1.0181	0.135395	1.12536	0.124845	1.23263	0.126603	1.37505	0.145946	1.48407	0.172321	1.58254	0.205731	1.70563	0.254965	1.79179	0.307717	1.87795	0.371018	1.96235	0.448387	2.03093	0.539823	2.06961	0.613675
8	Panstrongylus chinai	Loja	63	1.0721	0.632773	0.338918	0.217207	0.408199	0.207845	0.445649	0.194737	0.513058	0.164778	0.601064	0.136691	0.687198	0.112348	0.769587	0.0917513	0.872573	0.0730265	0.979304	0.0617917	1.0748	0.0599192	1.19651	0.0636641	1.28639	0.074899	1.39687	0.0973687	1.49798	0.127328	1.57662	0.161033	1.6665	0.198482	1.73204	0.235932	1.79196	0.271509	1.87435	0.323938	1.93614	0.37075	1.99793	0.434414	2.05036	0.501823
9	Panstrongylus chinai	Loja	62	1.01813	0.696061	0.343003	0.40105	0.394014	0.38346	0.422158	0.362352	0.466132	0.33069	0.536492	0.284956	0.606852	0.248018	0.682488	0.211079	0.761643	0.181176	0.863664	0.151273	0.948096	0.133683	1.04484	0.12137	1.15566	0.117852	1.2524	0.12137	1.35266	0.135442	1.45644	0.163586	1.56198	0.200525	1.63762	0.237464	1.71502	0.284956	1.81176	0.355316	1.88388	0.430953	1.92785	0.492517	1.956	0.550564
10	Panstrongylus chinai	Loja	65	1.08949	0.674292	0.302821	0.357568	0.349014	0.34046	0.386653	0.31993	0.448244	0.284002	0.52181	0.248074	0.603931	0.212146	0.68092	0.17964	0.757908	0.148844	0.840029	0.126603	0.918729	0.109495	1.02993	0.0923861	1.12232	0.0838318	1.24208	0.0855427	1.3242	0.094097	1.42685	0.112916	1.53464	0.138579	1.63729	0.174507	1.75363	0.224122	1.84259	0.268604	1.94866	0.330195	2.00683	0.378099	2.07184	0.439689
11	Panstrongylus chinai	Loja	66	1.1517	0.725246	0.414776	0.174455	0.500223	0.161994	0.587451	0.133512	0.660437	0.11571	0.788608	0.0961283	0.886517	0.0872276	0.993326	0.0836673	1.08767	0.0836673	1.18914	0.092568	1.29061	0.106809	1.36538	0.122831	1.47397	0.156654	1.53983	0.181576	1.62172	0.218959	1.72319	0.274144	1.81042	0.323988	1.87806	0.377393	1.95639	0.445039	2.01869	0.516245	2.05786	0.569649	2.09702	0.642636	2.12372	0.712062
12	Panstrongylus chinai	Loja	63	1.13191	0.658406	0.342165	0.404215	0.381168	0.384714	0.409534	0.372303	0.453856	0.342165	0.526543	0.292524	0.60455	0.248202	0.675465	0.209199	0.755244	0.173742	0.838569	0.138284	0.923667	0.108145	1.00167	0.0868708	1.07968	0.0709149	1.19492	0.0567319	1.3137	0.0531862	1.42007	0.0602777	1.53708	0.0762336	1.63104	0.097508	1.75337	0.136511	1.82606	0.168423	1.90407	0.207426	1.97853	0.255294	2.04235	0.306707
13	Panstrongylus chinai	Loja	60	1.14989	0.724707	0.494484	0.164828	0.552446	0.157583	0.635765	0.130413	0.733575	0.105055	0.844064	0.0887536	0.96361	0.0778858	1.08859	0.0688293	1.23168	0.0760745	1.33855	0.0923761	1.46172	0.117734	1.58307	0.163017	1.68088	0.213733	1.80043	0.286185	1.88556	0.353203	1.98699	0.454636	2.0359	0.512597	2.08118	0.579615	2.11922	0.652067	2.14095	0.715462	2.15544	0.793348	2.16631	0.876668	2.15907	0.954554
14	Panstrongylus chinai	Loja	59	1.01415	0.721961	0.495911	0.20974	0.543902	0.207963	0.620333	0.184856	0.719871	0.159971	0.814076	0.142197	0.918946	0.1262	1.00604	0.120867	1.12513	0.122645	1.25844	0.138642	1.38642	0.172413	1.51262	0.225737	1.61393	0.277283	1.72058	0.350159	1.79879	0.421258	1.88233	0.513685	1.93387	0.588339	1.98009	0.670102	2.00675	0.75542	2.01919	0.835405	2.01564	0.927833	1.99964	1.0096	1.95876	1.08958
15	Panstrongylus chinai	Loja	55	0.966183	0.692194	0.299428	0.388349	0.335722	0.368387	0.415569	0.313946	0.524452	0.250431	0.63515	0.190545	0.729515	0.148807	0.829324	0.114327	0.932763	0.0907357	1.05435	0.076218	1.15416	0.076218	1.23945	0.0852916	1.33563	0.107068	1.46447	0.148807	1.58969	0.205063	1.68768	0.266763	1.76209	0.323019	1.81834	0.372016	1.87823	0.444605	1.92723	0.522638	1.95626	0.609744	1.96715	0.691406	1.96352	0.767624
16	Panstrongylus chinai	Loja	59	1.11226	0.680812	0.503581	0.206828	0.561133	0.196037	0.645662	0.167261	0.753572	0.129492	0.884863	0.102515	0.990975	0.0863281	1.11327	0.0809326	1.23018	0.0935221	1.35247	0.1205	1.47297	0.160067	1.57908	0.212223	1.678	0.275171	1.74455	0.325529	1.81649	0.392073	1.86325	0.446029	1.89742	0.499984	1.92799	0.550342	1.95317	0.611491	1.97476	0.674438	1.98734	0.730192	1.99454	0.776953	1.99454	0.841699
17	Panstrongylus chinai	Loja	53	1.08912	0.661979	0.566596	0.143513	0.588962	0.139785	0.637421	0.136058	0.747385	0.109964	0.866669	0.0894626	0.985952	0.085735	1.12387	0.0931902	1.24875	0.111828	1.3643	0.141649	1.48359	0.188244	1.59169	0.242295	1.69233	0.305664	1.7818	0.372761	1.86008	0.443585	1.94768	0.540503	1.98682	0.609464	2.03155	0.695199	2.0651	0.780934	2.08187	0.877852	2.08001	0.976633	2.06696	1.05678	2.02409	1.13692
18	Panstrongylus chinai	Loja	55	1.081	0.773375	0.374854	0.456505	0.417535	0.441659	0.489908	0.391555	0.582693	0.337739	0.688469	0.291347	0.78311	0.254232	0.88703	0.222685	0.994661	0.200417	1.08559	0.189283	1.19693	0.185571	1.31013	0.191138	1.44189	0.215262	1.54581	0.244954	1.66643	0.287635	1.76849	0.339595	1.86128	0.402689	1.93551	0.467639	1.99489	0.540012	2.02829	0.595683	2.05798	0.658777	2.0784	0.74414	2.08025	0.83507
19	Panstrongylus chinai	Loja	55	1.07594	0.684804	0.358575	0.418338	0.397795	0.403397	0.46316	0.349238	0.554671	0.280137	0.659256	0.212904	0.76384	0.158744	0.868425	0.11579	0.989818	0.0840411	1.10561	0.0653653	1.22327	0.0597626	1.35586	0.0691005	1.47912	0.093379	1.57437	0.121393	1.67148	0.158744	1.78541	0.218507	1.87132	0.280137	1.93295	0.341767	1.99458	0.407133	2.03193	0.472498	2.05621	0.528525	2.06741	0.592023	2.07488	0.664859
20	Panstrongylus chinai	Loja	56	1.02182	0.737178	0.272895	0.437001	0.344807	0.409343	0.425938	0.357714	0.542102	0.293178	0.663799	0.243393	0.807622	0.195452	0.945913	0.15673	1.07499	0.13276	1.22803	0.121696	1.37554	0.125384	1.48986	0.141979	1.63	0.177013	1.75169	0.226798	1.85126	0.282115	1.93055	0.339275	1.97296	0.37984	2.00984	0.420406	2.06515	0.494161	2.09834	0.560541	2.12231	0.647204	2.12231	0.733867	2.10941	0.814998
21	Panstrongylus chinai	Loja	54	1.11116	0.772904	0.413351	0.478617	0.455048	0.4623	0.52394	0.411538	0.605522	0.353524	0.70886	0.290071	0.806759	0.239308	0.901032	0.203049	0.997118	0.170417	1.11133	0.146848	1.2473	0.135971	1.38146	0.143222	1.5265	0.164978	1.66065	0.203049	1.77124	0.24656	1.87096	0.300948	1.94529	0.353524	2.0178	0.420602	2.07944	0.489494	2.13202	0.583767	2.16103	0.685292	2.16828	0.766874	2.15377	0.857521
22	Panstrongylus chinai	Loja	55	1.12484	0.721488	0.535396	0.285909	0.611882	0.267698	0.708399	0.225813	0.835874	0.182108	0.892327	0.162076	0.952423	0.147507	1.04712	0.131117	1.13271	0.123833	1.26929	0.125654	1.38584	0.147507	1.48782	0.178465	1.61712	0.23674	1.69906	0.280446	1.81379	0.35511	1.89756	0.427953	1.97405	0.513543	2.03232	0.595492	2.07967	0.686546	2.10152	0.76121	2.11973	0.850442	2.12155	0.93057	2.10698	1.01616
23	Panstrongylus chinai	Loja	54	0.979069	0.76699	0.257542	0.607445	0.312603	0.559489	0.388978	0.474233	0.477785	0.381873	0.612773	0.278856	0.717566	0.211362	0.834792	0.154525	0.962676	0.119002	1.06747	0.101241	1.18647	0.0941362	1.30192	0.101241	1.40671	0.119002	1.48664	0.13854	1.59499	0.177615	1.68912	0.222019	1.77615	0.282409	1.83121	0.342798	1.88628	0.417396	1.92002	0.483114	1.9289	0.536399	1.93778	0.612773	1.92357	0.726447
24	Panstrongylus chinai	Loja	52	1.08064	0.717887	0.427656	0.386328	0.463593	0.37375	0.574999	0.301875	0.684608	0.23539	0.826561	0.170703	0.966717	0.125781	1.0907	0.098828	1.21289	0.0916405	1.35664	0.100625	1.51836	0.131172	1.65312	0.17789	1.75734	0.228203	1.85617	0.294687	1.92086	0.359375	1.98375	0.431249	2.03945	0.524687	2.06101	0.601952	2.07359	0.670234	2.07718	0.725937	2.0664	0.799608	2.03586	0.885858	1.98734	0.964921
25	Panstrongylus chinai	Loja	51	1.04362	0.843797	0.24219	0.816075	0.289575	0.766935	0.36153	0.66339	0.48438	0.51948	0.57915	0.4212	0.68445	0.33345	0.805545	0.250965	0.917865	0.194805	1.03545	0.15444	1.17059	0.12987	1.30221	0.124605	1.46543	0.131625	1.59003	0.152685	1.68305	0.17901	1.76904	0.21762	1.86381	0.27729	1.92699	0.335205	1.9814	0.405405	2.02001	0.49491	2.03756	0.58968	2.02878	0.679185	2.00597	0.76167
26	Panstrongylus chinai	Loja	55	1.05816	0.673413	0.479694	0.226764	0.525046	0.219787	0.614008	0.174434	0.746578	0.123848	0.891358	0.081984	0.997763	0.0610519	1.12684	0.0505859	1.24371	0.0540745	1.35884	0.0715179	1.49141	0.108149	1.58735	0.155246	1.6955	0.214554	1.76702	0.268628	1.83853	0.32968	1.92052	0.416897	1.97983	0.500626	2.02343	0.587843	2.04611	0.671571	2.05832	0.762277	2.05309	0.844261	2.03565	0.936711	2.00076	1.01695
27	Panstrongylus chinai	Loja	64	1.08475	0.671235	0.347076	0.321636	0.390688	0.310733	0.414311	0.29983	0.450654	0.281659	0.494266	0.254402	0.554232	0.225327	0.625101	0.192618	0.69597	0.163544	0.766839	0.134469	0.844977	0.110846	0.91948	0.0908577	1.01215	0.0745033	1.08666	0.0672347	1.19024	0.0672347	1.32107	0.0726862	1.43192	0.0926749	1.55003	0.130835	1.6627	0.17263	1.76991	0.219876	1.88439	0.279842	1.95526	0.328905	2.01704	0.376151
28	Panstrongylus chinai	Loja	61	1.04831	0.673681	0.344944	0.252006	0.389626	0.244857	0.430733	0.232346	0.509373	0.198388	0.621972	0.151918	0.738145	0.110811	0.827508	0.0875765	0.924021	0.0697037	1.02768	0.051831	1.15458	0.0482564	1.2636	0.0536183	1.38514	0.0750656	1.50131	0.114386	1.61748	0.159067	1.74081	0.214473	1.83196	0.273453	1.93383	0.348519	2.01068	0.423584	2.07681	0.49865	2.12507	0.573715	2.15724	0.639844	2.17511	0.716697
29	Panstrongylus chinai	Loja	59	1.05906	0.652358	0.349893	0.219336	0.398635	0.210632	0.429969	0.20541	0.52397	0.172336	0.619712	0.13752	0.718935	0.109668	0.800751	0.0905197	0.894752	0.0748528	0.999198	0.0626675	1.10364	0.0574452	1.22028	0.0678898	1.35954	0.0940012	1.4605	0.123594	1.58758	0.174076	1.6955	0.231522	1.7808	0.283744	1.85565	0.346412	1.92006	0.417783	1.97925	0.497858	2.0158	0.567489	2.03843	0.626675	2.05062	0.687602
30	Panstrongylus chinai	Loja	61	1.19633	0.709971	0.492032	0.215928	0.53982	0.208848	0.578757	0.198229	0.654863	0.16991	0.720349	0.145132	0.805305	0.118583	0.88318	0.102654	0.945127	0.0920348	1.06194	0.0778756	1.17698	0.0743358	1.30265	0.0831853	1.41415	0.0991144	1.52388	0.130973	1.66725	0.187609	1.74689	0.235397	1.83362	0.288494	1.91326	0.35575	1.99645	0.442475	2.05839	0.515041	2.10087	0.591147	2.12742	0.658403	2.14689	0.723889
31	Panstrongylus chinai	Loja	57	1.02743	0.641733	0.308587	0.381097	0.340626	0.370979	0.362548	0.359175	0.399646	0.333881	0.456979	0.293411	0.549723	0.241136	0.645841	0.190548	0.747017	0.150078	0.848193	0.114666	0.932506	0.0961173	1.04717	0.0809409	1.1787	0.0758821	1.30517	0.0826271	1.44176	0.101176	1.55474	0.128156	1.66772	0.165254	1.77227	0.214156	1.86501	0.281607	1.92403	0.337254	1.96619	0.389528	2.00666	0.458665	2.02352	0.50588
32	Panstrongylus chinai	Loja	59	1.05913	0.722652	0.270084	0.50598	0.317947	0.480339	0.357263	0.44957	0.417092	0.398288	0.487177	0.33675	0.557262	0.287178	0.632475	0.235896	0.712816	0.193161	0.808542	0.150426	0.914525	0.107692	1.02734	0.0803414	1.13675	0.0666663	1.26666	0.0615381	1.38461	0.0752132	1.51452	0.102564	1.63076	0.138461	1.74187	0.188033	1.81196	0.234187	1.88888	0.292306	1.95554	0.360682	1.98802	0.42051	2.02221	0.488886
33	Panstrongylus chinai	Loja	59	1.11185	0.689694	0.353001	0.312341	0.386268	0.3031	0.450954	0.275378	0.523033	0.238414	0.609897	0.195906	0.691217	0.164487	0.791018	0.129372	0.914846	0.0979532	1.02204	0.0831678	1.12184	0.0794714	1.23458	0.085016	1.37689	0.105346	1.49517	0.136765	1.63194	0.190362	1.73359	0.245807	1.84632	0.32343	1.9258	0.393661	1.99233	0.458347	2.0256	0.513792	2.06256	0.580326	2.07919	0.63762	2.09213	0.68752
34	Panstrongylus chinai	Loja	62	1.14315	0.789339	0.343178	0.420439	0.397081	0.400674	0.479731	0.348569	0.589333	0.287479	0.691747	0.235374	0.785178	0.195845	0.90017	0.15991	1.00438	0.138349	1.10859	0.123975	1.22538	0.123975	1.36732	0.134756	1.48591	0.156317	1.61527	0.192252	1.71949	0.23717	1.8219	0.291073	1.93689	0.357552	1.99618	0.407861	2.05907	0.472544	2.10938	0.537227	2.13633	0.591129	2.15969	0.659406	2.17047	0.716902
35	Panstrongylus chinai	Loja	58	1.15549	0.729405	0.441625	0.283902	0.491725	0.274624	0.532548	0.259779	0.610482	0.228235	0.705116	0.187412	0.818305	0.152157	0.957473	0.122467	1.08736	0.107623	1.18756	0.105767	1.29333	0.111334	1.40652	0.133601	1.5494	0.174423	1.66444	0.218957	1.78135	0.270913	1.87598	0.328436	1.96319	0.395236	2.03556	0.463892	2.10236	0.554815	2.14689	0.638315	2.17658	0.712538	2.19143	0.792327	2.18586	0.859128
36	Panstrongylus chinai	Loja	57	1.12507	0.66471	0.353743	0.357486	0.385561	0.342513	0.415507	0.335026	0.488502	0.297593	0.563368	0.256417	0.660694	0.205882	0.75802	0.160962	0.860961	0.125401	0.958287	0.0954543	1.06871	0.0711228	1.1754	0.0617646	1.28957	0.0655079	1.41123	0.0823528	1.52165	0.112299	1.63395	0.147861	1.71069	0.185294	1.82299	0.247058	1.87165	0.28262	1.94652	0.344384	2.0008	0.402406	2.0401	0.466042	2.07941	0.557753
37	Panstrongylus chinai	Loja	62	1.03023	0.691403	0.231468	0.462936	0.267474	0.442361	0.305195	0.414928	0.370349	0.36349	0.449219	0.305195	0.516088	0.260616	0.589815	0.214322	0.680687	0.168029	0.774989	0.125164	0.883007	0.089158	0.991026	0.0634394	1.09219	0.0462936	1.20192	0.0411499	1.29794	0.044579	1.42138	0.0617248	1.53969	0.0908726	1.64085	0.12345	1.72315	0.156027	1.81574	0.200606	1.89632	0.257187	1.96491	0.306909	2.03006	0.372063
38	Panstrongylus chinai	Loja	56	1.00694	0.653118	0.260921	0.321915	0.311749	0.304972	0.401547	0.252449	0.496427	0.199926	0.609944	0.145709	0.721767	0.103352	0.842062	0.0677716	0.952191	0.0457458	1.06401	0.0355801	1.18092	0.0372744	1.30121	0.0559115	1.43676	0.0948802	1.55705	0.137237	1.67226	0.198232	1.77223	0.260921	1.85525	0.328692	1.91624	0.394769	1.96029	0.460847	1.99418	0.533701	2.01282	0.589613	2.02129	0.657384	2.01451	0.728544
39	Panstrongylus chinai	Loja	62	1.00193	0.659123	0.219104	0.405937	0.264963	0.397445	0.297234	0.378762	0.348189	0.339697	0.429716	0.285345	0.516339	0.232692	0.606358	0.19023	0.725252	0.139276	0.806779	0.113798	0.918879	0.0866226	0.990215	0.0713363	1.07854	0.0611454	1.19403	0.0594469	1.31123	0.0713363	1.43522	0.095115	1.52863	0.120592	1.63564	0.15626	1.75114	0.215707	1.81228	0.249677	1.87682	0.300631	1.93117	0.353284	1.96175	0.400842
40	Panstrongylus chinai	Loja	60	0.95473	0.615918	0.232599	0.294273	0.281938	0.278414	0.322466	0.262555	0.394713	0.223788	0.479294	0.177973	0.572686	0.137445	0.646695	0.112775	0.743611	0.0863435	0.8511	0.0616739	0.956827	0.047577	1.05022	0.0458149	1.15595	0.0528634	1.25991	0.0651981	1.38854	0.0986783	1.4696	0.126872	1.56828	0.163876	1.64053	0.199119	1.71101	0.243171	1.78854	0.306607	1.84669	0.362995	1.89251	0.431717	1.92246	0.491629
41	Panstrongylus chinai	Loja	63	1.11711	0.620991	0.418795	0.183652	0.463421	0.176787	0.496032	0.169921	0.537225	0.151041	0.602447	0.125295	0.672819	0.104699	0.748339	0.0841023	0.822143	0.0703713	0.933707	0.0532076	1.04012	0.0446257	1.12079	0.0429094	1.22549	0.0514912	1.33191	0.0703713	1.41944	0.0926842	1.53615	0.132161	1.62197	0.173354	1.72152	0.228278	1.81936	0.290067	1.89659	0.344991	1.9601	0.408497	2.01331	0.465137	2.05793	0.532076
42	Panstrongylus chinai	Loja	62	1.00339	0.668688	0.249999	0.373285	0.292807	0.359587	0.366436	0.311642	0.45034	0.256848	0.535956	0.210615	0.602736	0.181506	0.684927	0.147259	0.791091	0.111301	0.895543	0.0839036	0.993145	0.0633558	1.11643	0.0530819	1.20718	0.0513696	1.33218	0.0599312	1.43492	0.0770543	1.55136	0.107876	1.67978	0.150684	1.78252	0.196917	1.85444	0.243149	1.92978	0.30308	1.99828	0.369861	2.0428	0.441778	2.07191	0.511983
43	Panstrongylus chinai	Loja	64	1.0256	0.699131	0.223892	0.39822	0.268329	0.37942	0.321311	0.345238	0.389675	0.302511	0.458039	0.263201	0.522984	0.234147	0.608439	0.199965	0.697313	0.17091	0.79644	0.141855	0.900695	0.117928	1.00324	0.104255	1.13997	0.100837	1.25619	0.109382	1.39292	0.129892	1.53306	0.162364	1.62194	0.194837	1.71423	0.232438	1.78601	0.275165	1.8595	0.317893	1.91419	0.364038	1.97572	0.423857	2.01332	0.473421
44	Panstrongylus chinai	Loja	58	0.948869	0.653195	0.196009	0.405307	0.232553	0.388696	0.315608	0.332219	0.403646	0.269097	0.506633	0.21262	0.599655	0.172754	0.700981	0.134549	0.813936	0.102988	0.916923	0.0847157	1.03984	0.0747492	1.17107	0.0747492	1.28569	0.0863768	1.42023	0.107971	1.52488	0.13621	1.64116	0.179398	1.7292	0.22757	1.79066	0.270758	1.85046	0.328896	1.887	0.373746	1.91358	0.420257	1.93683	0.485039	1.94846	0.543177
45	Panstrongylus chinai	Loja	61	1.00812	0.66969	0.232083	0.367606	0.28121	0.345584	0.37777	0.293068	0.484495	0.240553	0.581055	0.20159	0.684391	0.162628	0.80975	0.125359	0.92325	0.101642	1.02828	0.0880899	1.14348	0.0847019	1.24681	0.091478	1.37895	0.108418	1.49753	0.130441	1.63136	0.17618	1.7059	0.206673	1.77874	0.249023	1.83803	0.294762	1.89055	0.342195	1.9329	0.387934	1.96678	0.438756	1.99727	0.504823	2.01252	0.572585
46	Panstrongylus chinai	Loja	59	1.14317	0.655371	0.433771	0.343906	0.480432	0.326625	0.521908	0.304158	0.589307	0.269595	0.651521	0.235031	0.73793	0.19874	0.817425	0.171089	0.943582	0.138254	1.06283	0.117516	1.17689	0.108875	1.29613	0.105419	1.41019	0.115788	1.50697	0.133069	1.58473	0.150351	1.65905	0.174545	1.73854	0.202196	1.81458	0.238488	1.88371	0.279964	1.95975	0.331809	2.01678	0.388839	2.07899	0.464878	2.11874	0.546102
47	Panstrongylus chinai	Loja	59	1.21495	0.613782	0.413256	0.435365	0.459174	0.413256	0.50169	0.380944	0.573117	0.31802	0.656448	0.253396	0.734678	0.198975	0.818009	0.151357	0.897939	0.115644	1.01698	0.0697264	1.13263	0.0391148	1.25507	0.0170064	1.36732	0.00680257	1.47786	0.0119045	1.5816	0.023809	1.67173	0.0408154	1.77887	0.0799302	1.86561	0.120746	1.94554	0.168364	1.99655	0.214281	2.04417	0.267001	2.08159	0.312918	2.1122	0.377543
48	Panstrongylus chinai	Loja	61	0.962158	0.60855	0.255584	0.24695	0.302211	0.233134	0.373015	0.20205	0.47145	0.15715	0.56643	0.120885	0.682134	0.0863461	0.787476	0.0638961	0.879003	0.0500807	0.965349	0.0449	1.07587	0.043173	1.1933	0.0518077	1.31591	0.0742576	1.4109	0.0984345	1.51969	0.138154	1.5974	0.172692	1.69411	0.227954	1.78046	0.286669	1.84608	0.343657	1.8858	0.386831	1.92379	0.440365	1.9566	0.4939	1.98941	0.556069
49	Panstrongylus chinai	Loja	63	1.09991	0.607749	0.307294	0.293561	0.350213	0.281543	0.432615	0.242059	0.506435	0.204291	0.587121	0.168239	0.674674	0.130471	0.763944	0.0961368	0.853214	0.0721026	0.92875	0.0549353	1.02317	0.0394847	1.14506	0.0291844	1.25836	0.0326178	1.33905	0.0412015	1.45235	0.0652357	1.56566	0.0995702	1.65664	0.137338	1.74248	0.175106	1.83347	0.226608	1.90042	0.276393	1.96909	0.336479	2.02059	0.394847	2.05492	0.454933
50	Panstrongylus chinai	Loja	66	0.965443	0.603053	0.255696	0.239305	0.296673	0.229471	0.344206	0.206524	0.395018	0.183577	0.455664	0.155712	0.531061	0.127848	0.614654	0.0999837	0.694969	0.0819539	0.780201	0.0672022	0.885102	0.0557286	0.978529	0.0508114	1.08999	0.0557286	1.19489	0.0688413	1.30798	0.0885102	1.41289	0.118014	1.50959	0.154073	1.60466	0.199967	1.65547	0.229471	1.72103	0.278643	1.77512	0.322898	1.82265	0.368793	1.86363	0.422882
51	Panstrongylus chinai	Loja	61	1.11056	0.633742	0.296943	0.444557	0.329555	0.423959	0.365601	0.396496	0.401646	0.365601	0.453139	0.324406	0.526945	0.276346	0.611051	0.230002	0.705455	0.183659	0.78956	0.145897	0.899412	0.108135	1.01098	0.078956	1.11912	0.0600752	1.22382	0.0497766	1.33539	0.0480602	1.45554	0.0549259	1.54136	0.066941	1.64434	0.0841053	1.72673	0.108135	1.80397	0.139031	1.88293	0.178509	1.95502	0.228286	2.01338	0.281495
52	Panstrongylus chinai	Loja	61	1.1194	0.632245	0.301675	0.405106	0.349943	0.380972	0.401658	0.346495	0.461993	0.305122	0.543014	0.253407	0.642998	0.201691	0.729191	0.160319	0.822279	0.125841	0.929158	0.0913643	1.04466	0.0637827	1.18256	0.048268	1.28772	0.0465441	1.41184	0.0499918	1.52389	0.0655065	1.62732	0.0861928	1.72213	0.118946	1.82039	0.162042	1.90486	0.205139	1.9583	0.249959	1.99795	0.287884	2.05484	0.35339	2.08069	0.399934
53	Panstrongylus chinai	Loja	61	1.01824	0.685166	0.286791	0.454536	0.333687	0.432891	0.36435	0.411247	0.431088	0.360743	0.521273	0.30122	0.606048	0.25252	0.716074	0.202016	0.811671	0.165942	0.905464	0.135279	0.977613	0.120849	1.06058	0.110027	1.15257	0.106419	1.2626	0.113634	1.37623	0.12626	1.46642	0.146101	1.56021	0.178568	1.63416	0.212838	1.70631	0.250716	1.75682	0.288594	1.80371	0.328276	1.85241	0.380584	1.8957	0.44191
54	Panstrongylus chinai	Loja	58	1.22658	0.761088	0.553613	0.323398	0.591982	0.308781	0.623043	0.299645	0.699781	0.268584	0.811235	0.232042	0.908071	0.211944	1.00491	0.191846	1.11271	0.184538	1.22233	0.180883	1.35023	0.190019	1.47447	0.20829	1.59506	0.241178	1.70469	0.283201	1.80883	0.332533	1.90567	0.391	1.99337	0.456776	2.05732	0.511589	2.11396	0.573711	2.16512	0.641314	2.19435	0.696127	2.22724	0.772865	2.2382	0.842295
55	Panstrongylus chinai	Loja	61	1.11742	0.704066	0.420197	0.346257	0.467086	0.33724	0.524795	0.302975	0.578898	0.270513	0.649231	0.238051	0.739402	0.201983	0.829573	0.173128	0.923351	0.149684	1.01352	0.129846	1.10189	0.120829	1.21911	0.115419	1.31469	0.119026	1.41568	0.135256	1.51127	0.156898	1.62308	0.196573	1.71866	0.238051	1.80522	0.28494	1.88097	0.33724	1.95851	0.402163	2.00721	0.458069	2.05951	0.544633	2.08836	0.623983
56	Panstrongylus chinai	Loja	61	1.29443	0.723692	0.527384	0.463069	0.573324	0.448368	0.600887	0.43183	0.639476	0.402429	0.692766	0.36384	0.771782	0.314225	0.854473	0.268286	0.955539	0.224184	1.06763	0.183758	1.17972	0.150681	1.27712	0.134143	1.37818	0.124955	1.4866	0.124955	1.61523	0.134143	1.73835	0.158032	1.84309	0.191108	1.93129	0.224184	1.99928	0.259098	2.07095	0.3032	2.1371	0.349139	2.18672	0.396916	2.23633	0.463069
57	Panstrongylus chinai	Loja	57	1.11702	0.653821	0.444757	0.330856	0.475492	0.321816	0.502611	0.305544	0.555042	0.267577	0.612896	0.231418	0.692446	0.186219	0.78646	0.146444	0.891321	0.108477	0.996183	0.0813579	1.10647	0.0650863	1.2041	0.0596625	1.32161	0.0650863	1.43913	0.0849738	1.5693	0.117517	1.66151	0.155484	1.77903	0.213339	1.86942	0.276617	1.93451	0.338087	1.99417	0.408598	2.03756	0.482724	2.06107	0.549618	2.07553	0.612896
58	Panstrongylus chinai	Loja	57	1.01977	0.674256	0.319864	0.518516	0.361951	0.501681	0.410773	0.45791	0.449493	0.420873	0.510099	0.370369	0.582489	0.31818	0.661613	0.271043	0.747471	0.227272	0.83838	0.183501	0.925922	0.151514	1.02693	0.126262	1.15319	0.10606	1.24579	0.0959592	1.35016	0.0959592	1.46969	0.107744	1.56902	0.129629	1.67339	0.166666	1.75252	0.205386	1.82154	0.250841	1.87878	0.304712	1.93265	0.372052	1.968	0.436025
59	Panstrongylus chinai	Loja	61	0.980035	0.69425	0.250689	0.533131	0.2791	0.514747	0.304169	0.494692	0.339265	0.462938	0.399431	0.404444	0.467952	0.340936	0.54483	0.2791	0.641763	0.222277	0.711956	0.182167	0.807217	0.142057	0.902479	0.10696	1.01445	0.0802204	1.1281	0.0685216	1.2384	0.0685216	1.3604	0.0785491	1.47572	0.100275	1.5643	0.132029	1.6395	0.165454	1.71638	0.208907	1.79994	0.26573	1.85844	0.329238	1.90356	0.384389
60	Panstrongylus chinai	Loja	60	1.1546	0.663537	0.63384	0.0984779	0.678602	0.0913159	0.716203	0.0895254	0.791404	0.0734108	0.864815	0.0590867	0.956131	0.0483437	1.04208	0.0447627	1.16383	0.0483437	1.29812	0.0644583	1.4342	0.102059	1.55416	0.148612	1.65622	0.198746	1.7547	0.259624	1.84959	0.331244	1.9248	0.402864	1.99821	0.49418	2.0555	0.581915	2.08952	0.655326	2.12354	0.743061	2.13966	0.818262	2.14503	0.907787	2.13966	0.98657
61	Panstrongylus chinai	Loja	63	1.08857	0.652941	0.367623	0.308154	0.401862	0.29554	0.423487	0.284727	0.454122	0.268509	0.518997	0.228863	0.594684	0.185613	0.699204	0.140562	0.773089	0.113531	0.859589	0.0883015	0.929869	0.0702808	1.00375	0.0594684	1.09025	0.050458	1.18036	0.0522601	1.27947	0.0594684	1.38039	0.0774891	1.4777	0.100916	1.56961	0.133353	1.66511	0.176603	1.75702	0.227061	1.8273	0.279321	1.89578	0.336988	1.97147	0.414477
62	Panstrongylus chinai	Loja	59	0.997755	0.640063	0.353527	0.233926	0.388704	0.225132	0.430916	0.211061	0.499511	0.177643	0.5769	0.145984	0.659565	0.117842	0.738713	0.0932186	0.828414	0.0738713	0.92515	0.0615594	1.01485	0.0545241	1.10631	0.0562829	1.21184	0.0650771	1.33144	0.0861832	1.44928	0.117842	1.54954	0.163572	1.65683	0.225132	1.73773	0.279656	1.81512	0.344733	1.889	0.425639	1.94	0.494234	1.98045	0.568106	2.01739	0.654289
63	Panstrongylus chinai	Loja	61	1.12603	0.609446	0.500391	0.210602	0.537457	0.208918	0.567784	0.198809	0.633492	0.166797	0.729527	0.131416	0.810398	0.106144	0.894639	0.0876106	0.97888	0.0707624	1.08502	0.0623383	1.19959	0.0640231	1.30573	0.074132	1.40514	0.0892954	1.50454	0.117937	1.61406	0.163427	1.70504	0.207233	1.7758	0.249353	1.83308	0.294843	1.90385	0.362236	1.95776	0.429629	1.9982	0.493652	2.03526	0.564414	2.05716	0.633492
64	Panstrongylus chinai	Loja	64	0.962082	0.730238	0.269339	0.396289	0.312227	0.38428	0.36884	0.346538	0.437461	0.307081	0.504367	0.269339	0.605584	0.221304	0.710231	0.180131	0.806301	0.152683	0.910949	0.130381	0.991579	0.123518	1.08593	0.118372	1.18715	0.12695	1.29008	0.144105	1.39645	0.171553	1.50281	0.209295	1.57315	0.243606	1.63662	0.281348	1.69838	0.325952	1.75499	0.377418	1.81504	0.446039	1.85106	0.494074	1.8888	0.56098
65	Panstrongylus chinai	Loja	58	1.18368	0.673917	0.474675	0.247189	0.539159	0.225695	0.634095	0.180914	0.736195	0.134342	0.850833	0.0967263	0.942186	0.0752316	1.04608	0.0537368	1.14818	0.0447807	1.25386	0.0447807	1.38462	0.0537368	1.50284	0.0770228	1.59598	0.105682	1.71241	0.152254	1.81451	0.214947	1.92557	0.293761	2.00438	0.367202	2.0617	0.43706	2.10469	0.499752	2.14768	0.587523	2.17455	0.666337	2.18709	0.734403	2.19246	0.80247
66	Panstrongylus chinai	Loja	63	1.04527	0.673128	0.301523	0.325784	0.346578	0.315386	0.376037	0.303256	0.433223	0.27553	0.502539	0.235673	0.58745	0.195817	0.674095	0.157693	0.759006	0.126501	0.852583	0.095309	0.947892	0.0693157	1.06573	0.0502539	1.17317	0.0450552	1.28581	0.0450552	1.38458	0.0589183	1.48509	0.0779801	1.59946	0.11957	1.6965	0.159426	1.78661	0.206214	1.86459	0.259934	1.92178	0.306722	1.98936	0.379503	2.03441	0.445353
67	Panstrongylus chinai	Loja	64	1.06537	0.648776	0.324995	0.242891	0.3746	0.236049	0.403678	0.222365	0.470388	0.191576	0.54565	0.157366	0.626044	0.126577	0.730384	0.0940776	0.824462	0.0701306	0.916829	0.0496045	1.00406	0.037631	1.13748	0.03421	1.24525	0.041052	1.36156	0.0547361	1.50524	0.0974986	1.60958	0.138551	1.69682	0.177892	1.79945	0.230918	1.86787	0.278812	1.93116	0.328416	2.00984	0.401968	2.0526	0.453283	2.09879	0.51315
68	Panstrongylus chinai	Loja	65	1.16912	0.687056	0.424803	0.407393	0.464846	0.395206	0.518817	0.362127	0.593679	0.313379	0.670283	0.266372	0.762556	0.217624	0.87398	0.167136	0.974957	0.132316	1.04634	0.111424	1.14732	0.0887908	1.24133	0.0783448	1.35624	0.0748628	1.47462	0.0800858	1.59475	0.0992367	1.70443	0.128834	1.80193	0.163654	1.88376	0.208919	1.96036	0.254185	2.01955	0.301192	2.07353	0.362127	2.11705	0.414357	2.13968	0.456141
69	Panstrongylus chinai	Loja	66	0.954764	0.715447	0.159691	0.503914	0.196952	0.48617	0.218244	0.479073	0.282121	0.427617	0.360192	0.370838	0.464878	0.301638	0.558918	0.246634	0.656507	0.191629	0.754096	0.152594	0.872977	0.108235	0.95992	0.0780711	1.05041	0.0585533	1.13381	0.051456	1.24381	0.0461329	1.33786	0.0461329	1.44609	0.0603277	1.55078	0.0798455	1.63949	0.111784	1.73886	0.152594	1.82757	0.211147	1.90387	0.276798	1.97484	0.360192
70	Panstrongylus chinai	Loja	63	0.983399	0.763877	0.189558	0.700843	0.226078	0.679974	0.266077	0.636498	0.311293	0.579109	0.358247	0.528676	0.431288	0.459113	0.511285	0.387811	0.587804	0.3339	0.655627	0.285207	0.728668	0.243469	0.812143	0.199992	0.900836	0.159994	0.998223	0.132169	1.07474	0.114778	1.19126	0.100866	1.29908	0.0973876	1.39995	0.100866	1.48516	0.1113	1.56516	0.132169	1.64168	0.156516	1.7095	0.189558	1.7808	0.236513
71	Panstrongylus chinai	Loja	62	0.98417	0.598612	0.271641	0.289533	0.29604	0.289533	0.320439	0.283027	0.380623	0.255375	0.473338	0.21471	0.556295	0.178925	0.634371	0.149647	0.738473	0.117115	0.839322	0.0894626	0.930411	0.0699435	1.03126	0.0585573	1.13048	0.0569307	1.23621	0.0650637	1.34031	0.0829562	1.43953	0.108982	1.52412	0.139887	1.62171	0.182178	1.70792	0.227723	1.78437	0.279774	1.85106	0.331825	1.90474	0.398515	1.9454	0.455446
72	Panstrongylus chinai	Loja	65	0.970835	0.638232	0.229104	0.362611	0.275255	0.352722	0.347777	0.301626	0.417003	0.262069	0.509304	0.217567	0.598308	0.174713	0.690609	0.136803	0.792799	0.108783	0.890045	0.0873563	0.97905	0.0725222	1.05816	0.0659293	1.14882	0.0675775	1.24277	0.0791151	1.34001	0.0988939	1.42407	0.123617	1.51967	0.154934	1.60703	0.194491	1.6746	0.232401	1.73724	0.275255	1.78833	0.318109	1.83613	0.367556	1.87404	0.423596
73	Panstrongylus chinai	Loja	58	1.08046	0.614803	0.371665	0.275307	0.430168	0.263263	0.529967	0.206481	0.64009	0.15486	0.738168	0.122168	0.856894	0.0843129	0.941207	0.0585028	1.05305	0.0361341	1.14941	0.0275307	1.25781	0.0240894	1.37998	0.0344134	1.45741	0.0516201	1.56581	0.0860335	1.66905	0.125609	1.79294	0.189274	1.86693	0.239173	1.93575	0.301117	2.00802	0.375106	2.05792	0.450816	2.08717	0.509319	2.10266	0.588469	2.1061	0.645252
74	Panstrongylus chinai	Loja	59	0.946678	0.61348	0.316485	0.119524	0.388873	0.116157	0.488195	0.0942722	0.604352	0.0723876	0.73566	0.050503	0.840033	0.0420858	0.95619	0.0370355	1.07571	0.0404024	1.20029	0.0555533	1.30298	0.0824882	1.40062	0.116157	1.52687	0.173394	1.62788	0.23063	1.707	0.292917	1.77265	0.353521	1.84673	0.430959	1.9006	0.51008	1.92921	0.567317	1.95278	0.62792	1.97298	0.700308	1.97803	0.774379	1.96457	0.845083
75	Panstrongylus chinai	Loja	61	1.16351	0.640179	0.48145	0.208801	0.543572	0.215703	0.63503	0.19327	0.72994	0.170837	0.838654	0.150129	0.947368	0.127696	1.04918	0.112166	1.16825	0.105263	1.28732	0.106989	1.39948	0.127696	1.50475	0.157032	1.59965	0.194996	1.71009	0.234685	1.81018	0.295082	1.88093	0.336497	1.95168	0.388266	1.99827	0.434858	2.04832	0.488352	2.0811	0.545298	2.11217	0.600518	2.12942	0.654012	2.14323	0.712683
76	Panstrongylus chinai	Loja	65	1.0133	0.628376	0.256247	0.251156	0.313945	0.242671	0.393704	0.213822	0.502312	0.173094	0.605829	0.132366	0.705952	0.105214	0.807772	0.081456	0.914683	0.059395	1.00802	0.05091	1.10135	0.049213	1.1879	0.05091	1.30669	0.069577	1.40003	0.088244	1.50863	0.123881	1.60027	0.164609	1.697	0.217216	1.78015	0.268126	1.85991	0.325824	1.91931	0.385219	1.97361	0.448008	1.99737	0.497221	2.02622	0.551525
77	Panstrongylus chinai	Loja	58	1.11242	0.635845	0.366665	0.249536	0.419288	0.239351	0.52114	0.188425	0.643361	0.139197	0.748608	0.103549	0.836879	0.074691	0.964193	0.0492282	1.06435	0.0424381	1.16959	0.0424381	1.28163	0.0509257	1.39536	0.0695984	1.51249	0.106944	1.62792	0.15108	1.75184	0.222376	1.84012	0.276696	1.89444	0.320832	1.95215	0.37685	1.98101	0.422683	2.02515	0.492282	2.04721	0.529627	2.07777	0.607713	2.08795	0.679009
78	Panstrongylus chinai	Loja	62	1.08604	0.67051	0.27905	0.252725	0.342231	0.245704	0.424718	0.208849	0.508959	0.175503	0.633566	0.135137	0.789764	0.0965267	0.895066	0.0789764	1.00739	0.0737113	1.10216	0.0737113	1.19869	0.0772214	1.31627	0.0982818	1.43737	0.135137	1.52512	0.166728	1.61638	0.207094	1.7094	0.2615	1.80066	0.321171	1.89719	0.398392	1.94984	0.456308	1.99547	0.508959	2.03057	0.56863	2.05339	0.610751	2.06743	0.656382
79	Panstrongylus howardi	Manabí	53	1.06399	0.707622	0.434345	0.418771	0.477606	0.391084	0.508755	0.365127	0.576243	0.325326	0.674879	0.261299	0.797741	0.192081	0.913682	0.138437	1.02443	0.100367	1.13864	0.0709488	1.25458	0.060566	1.38437	0.0657574	1.51934	0.0899838	1.64047	0.131515	1.75468	0.18862	1.82217	0.233612	1.91562	0.316674	1.96753	0.37897	2.01252	0.45338	2.04713	0.557207	2.05925	0.652383	2.0454	0.768323	2.01252	0.865229
80	Panstrongylus howardi	Manabí	60	1.20068	0.765953	0.418113	0.614444	0.461742	0.572633	0.499917	0.529003	0.550818	0.476285	0.630805	0.401752	0.725335	0.325401	0.828954	0.252686	0.938027	0.185424	1.01438	0.145431	1.08164	0.116344	1.15617	0.0945298	1.24525	0.0781689	1.37977	0.0672616	1.49612	0.0708974	1.63428	0.0854404	1.76698	0.121798	1.87605	0.167245	1.95059	0.212692	2.00876	0.259957	2.05602	0.310858	2.09784	0.376301	2.13056	0.443563
81	Panstrongylus howardi	Manabí	57	1.11393	0.615603	0.398915	0.31204	0.452104	0.287219	0.558481	0.232257	0.682588	0.166658	0.781874	0.122334	0.88116	0.083329	0.987537	0.0567346	1.09746	0.0443239	1.23752	0.0390051	1.3244	0.0443239	1.42014	0.0567346	1.51942	0.081556	1.61516	0.113469	1.71622	0.148928	1.79601	0.193252	1.85629	0.239349	1.9077	0.280127	1.96089	0.333316	1.9999	0.395369	2.03358	0.457423	2.06195	0.544298	2.06904	0.624081
82	Panstrongylus howardi	Manabí	61	0.855426	0.613396	0.184601	0.357125	0.226007	0.332971	0.28294	0.295016	0.353674	0.246709	0.433035	0.198403	0.519298	0.158722	0.598659	0.127668	0.676294	0.100064	0.740128	0.0828116	0.812588	0.0672844	0.886774	0.0586582	0.96786	0.056933	1.0593	0.056933	1.14729	0.0690096	1.2439	0.0914378	1.34741	0.120767	1.45783	0.165623	1.52856	0.21393	1.59067	0.262237	1.64588	0.32262	1.68729	0.374377	1.72524	0.441662
83	Panstrongylus howardi	Manabí	60	0.990597	0.674808	0.412424	0.284728	0.452113	0.272648	0.490077	0.267472	0.552199	0.239862	0.645383	0.203624	0.742018	0.16566	0.836927	0.141501	0.947367	0.119068	1.04228	0.108714	1.12856	0.103537	1.24417	0.112165	1.34426	0.131147	1.44435	0.160483	1.54961	0.201898	1.62726	0.246764	1.70837	0.295082	1.76531	0.350301	1.82226	0.410698	1.8585	0.469369	1.88611	0.536669	1.91372	0.624676	1.92234	0.688524
84	Panstrongylus howardi	Manabí	61	1.12182	0.772156	0.436095	0.463894	0.488218	0.444782	0.535128	0.420458	0.604626	0.377022	0.684547	0.328374	0.776631	0.281464	0.873927	0.238028	0.955586	0.208492	1.03551	0.185905	1.15365	0.168531	1.24052	0.165056	1.36562	0.170268	1.47682	0.187642	1.5689	0.211966	1.65925	0.244978	1.75133	0.295363	1.82778	0.337061	1.88859	0.383972	1.94418	0.43957	1.98588	0.509067	2.02063	0.580302	2.04322	0.661961
85	Panstrongylus howardi	Manabí	62	1.21208	0.670063	0.494439	0.287546	0.538272	0.266506	0.571586	0.248973	0.604899	0.2367	0.683799	0.19988	0.780232	0.156046	0.850365	0.129746	0.932772	0.1052	1.02745	0.0859132	1.12914	0.0701332	1.23084	0.0648732	1.35357	0.0683799	1.43247	0.0771465	1.52715	0.0981865	1.63936	0.129746	1.74281	0.171826	1.83924	0.219166	1.92165	0.271766	1.99354	0.333133	2.04614	0.392746	2.08646	0.441839	2.11627	0.499699
86	Panstrongylus howardi	Manabí	63	1.02433	0.673279	0.536717	0.162932	0.586235	0.159737	0.664506	0.134179	0.725206	0.116608	0.809867	0.099037	0.884943	0.0910501	0.979188	0.086258	1.06545	0.0910501	1.15809	0.105426	1.23317	0.122998	1.32262	0.15175	1.40409	0.190087	1.48875	0.231619	1.55903	0.27954	1.62612	0.329058	1.69002	0.391356	1.75711	0.466432	1.80663	0.547898	1.83538	0.621377	1.85135	0.67409	1.85934	0.745972	1.86253	0.806672
87	Panstrongylus howardi	Manabí	59	1.08077	0.656517	0.437117	0.321215	0.471888	0.29969	0.503347	0.284788	0.523216	0.274854	0.581167	0.24505	0.65402	0.21028	0.738463	0.177165	0.83284	0.152329	0.923906	0.135771	1.0216	0.122525	1.09776	0.117558	1.19048	0.115902	1.27327	0.119214	1.37924	0.134115	1.45374	0.152329	1.57296	0.190411	1.6723	0.23346	1.7584	0.286444	1.82794	0.336116	1.90411	0.407314	1.96371	0.481822	2.0018	0.554675
88	Panstrongylus howardi	Manabí	67	1.22076	0.640207	0.51458	0.408892	0.537104	0.391566	0.559627	0.377705	0.592547	0.355181	0.635861	0.325727	0.705165	0.272017	0.772736	0.223504	0.854168	0.178457	0.954658	0.126479	1.03609	0.0970252	1.10539	0.0727689	1.19376	0.0519778	1.26826	0.0398496	1.34449	0.0311867	1.44498	0.0277215	1.55587	0.0415822	1.64943	0.0571755	1.71527	0.0745015	1.77244	0.09356	1.83135	0.124747	1.89199	0.157666	1.94743	0.195783
89	Panstrongylus howardi	Manabí	65	1.01339	0.697413	0.470137	0.162474	0.52199	0.157288	0.566929	0.140004	0.656808	0.105435	0.736317	0.0829653	0.836567	0.0604955	0.917803	0.0535817	0.993855	0.0518533	1.08373	0.0518533	1.18571	0.0604955	1.27041	0.0777799	1.35683	0.105435	1.43806	0.138275	1.54004	0.197043	1.60227	0.248896	1.6714	0.31112	1.73709	0.387171	1.77684	0.451124	1.81659	0.525447	1.85116	0.61014	1.86672	0.701748	1.8719	0.789899
90	Panstrongylus howardi	Manabí	57	1.06122	0.691065	0.406823	0.380966	0.430957	0.365452	0.46371	0.346489	0.511977	0.320632	0.601616	0.267193	0.694703	0.222374	0.775723	0.18445	0.868809	0.155145	0.956725	0.131011	1.05326	0.113773	1.15669	0.10343	1.25839	0.106877	1.37217	0.118944	1.47043	0.141354	1.58075	0.181002	1.67384	0.224098	1.74796	0.267193	1.82553	0.327527	1.90311	0.408547	1.94793	0.474053	1.98068	0.55852	2.00136	0.630921
91	Panstrongylus howardi	Manabí	60	1.10201	0.704465	0.446266	0.386293	0.483307	0.372182	0.541516	0.33514	0.617363	0.289279	0.698503	0.241654	0.786697	0.197556	0.881948	0.160514	0.971906	0.130528	1.05657	0.112889	1.15182	0.100542	1.26295	0.0952504	1.37231	0.100542	1.4852	0.121709	1.57163	0.151695	1.68099	0.197556	1.77977	0.252237	1.85385	0.305154	1.91735	0.356307	1.97556	0.421571	2.02319	0.50271	2.05141	0.573266	2.07081	0.631475
92	Panstrongylus howardi	Manabí	61	0.928824	0.59598	0.312218	0.31859	0.358414	0.294696	0.395052	0.272395	0.48585	0.224606	0.560719	0.180003	0.638773	0.143366	0.721607	0.111507	0.780546	0.0907982	0.868158	0.0700898	0.946213	0.0573462	1.04179	0.0525674	1.12144	0.0525674	1.22816	0.063718	1.30303	0.0812405	1.36675	0.09717	1.46233	0.132215	1.5356	0.172039	1.61047	0.219827	1.67738	0.277173	1.72517	0.331334	1.7618	0.385494	1.79526	0.457177
93	Panstrongylus howardi	Manabí	62	1.00684	0.675705	0.335285	0.416712	0.386376	0.392763	0.426291	0.372007	0.472593	0.338479	0.558809	0.281001	0.648218	0.22512	0.766366	0.167643	0.862162	0.132518	0.956362	0.105375	1.05695	0.0926026	1.13199	0.091006	1.22459	0.0957958	1.33635	0.110165	1.41618	0.127728	1.52156	0.15966	1.60618	0.199575	1.6876	0.247473	1.75306	0.288984	1.79617	0.330496	1.83928	0.38478	1.87121	0.437468	1.89835	0.507718
94	Panstrongylus howardi	Manabí	64	1.23829	0.754057	0.50832	0.471637	0.557231	0.455916	0.609635	0.424473	0.669026	0.386044	0.751126	0.330146	0.820998	0.286476	0.899604	0.244553	0.965983	0.21311	1.03411	0.181668	1.12669	0.151972	1.24023	0.132757	1.39744	0.127517	1.52147	0.137998	1.58959	0.151972	1.69615	0.179921	1.77126	0.206123	1.83414	0.237565	1.93546	0.289969	1.98088	0.323159	2.02455	0.358095	2.05948	0.400018	2.10315	0.459409
95	Panstrongylus howardi	Manabí	61	1.09356	0.669148	0.452235	0.270629	0.502088	0.254605	0.534136	0.247483	0.575086	0.231459	0.644524	0.19585	0.740668	0.144217	0.829691	0.108608	0.929396	0.0801204	1.04691	0.0534136	1.13059	0.0427309	1.22673	0.03917	1.33178	0.0445113	1.44929	0.0640963	1.56146	0.0961444	1.67363	0.145997	1.77333	0.19763	1.86948	0.265287	1.94425	0.331164	2.00301	0.39526	2.04574	0.461137	2.08669	0.537697	2.10628	0.58933
96	Panstrongylus howardi	Manabí	58	1.24001	0.756184	0.571809	0.30928	0.634744	0.289501	0.667111	0.28051	0.704872	0.273318	0.787586	0.248144	0.864906	0.226566	0.962006	0.204988	1.08428	0.188805	1.21195	0.185209	1.3504	0.187007	1.4511	0.201392	1.5464	0.221172	1.63811	0.244547	1.7424	0.285905	1.83051	0.327262	1.90963	0.37761	1.97076	0.42616	2.0373	0.487297	2.09484	0.557424	2.13799	0.632946	2.16676	0.699477	2.18654	0.778596
97	Panstrongylus howardi	Manabí	57	0.989797	0.62337	0.383512	0.412543	0.43699	0.3774	0.47366	0.352953	0.519498	0.316283	0.579088	0.268917	0.664652	0.207799	0.737993	0.165017	0.818974	0.125291	0.915234	0.0932041	1.01302	0.0672292	1.09095	0.0565336	1.18721	0.0519498	1.28805	0.0550057	1.38889	0.0748689	1.47904	0.102372	1.56613	0.142098	1.63031	0.180296	1.69295	0.232246	1.75254	0.29642	1.79227	0.369761	1.8213	0.43699	1.83505	0.514914
98	Panstrongylus howardi	Manabí	55	0.996109	0.584208	0.359163	0.320123	0.387271	0.310754	0.420064	0.293577	0.449734	0.284207	0.53406	0.232675	0.623069	0.185828	0.718326	0.140542	0.81202	0.103064	0.907277	0.0733942	1.00097	0.0546552	1.10404	0.040601	1.2071	0.0421626	1.31329	0.0530936	1.42572	0.0796405	1.53191	0.113995	1.62404	0.153035	1.70056	0.201444	1.76614	0.263907	1.81611	0.320123	1.85203	0.387271	1.87545	0.455981	1.88326	0.526252
99	Panstrongylus howardi	Manabí	59	1.19468	0.662896	0.477181	0.335079	0.512268	0.315782	0.540338	0.305256	0.607003	0.275432	0.69472	0.231573	0.806998	0.178943	0.884189	0.14561	0.992958	0.108769	1.11225	0.0806998	1.22278	0.0649107	1.34734	0.061402	1.45084	0.066665	1.55435	0.0824541	1.62452	0.101752	1.70522	0.126313	1.80171	0.1614	1.87715	0.201749	1.9403	0.245608	2.02451	0.308764	2.07363	0.363149	2.11223	0.424551	2.14732	0.496479
100	Panstrongylus howardi	Manabí	62	1.15957	0.649847	0.436926	0.395803	0.469481	0.375242	0.51403	0.351254	0.556866	0.320412	0.630544	0.269009	0.721356	0.212466	0.819021	0.152496	0.90812	0.10966	1.01435	0.0685373	1.11545	0.039409	1.22168	0.0188478	1.32277	0.0154209	1.42558	0.0205612	1.5181	0.0291284	1.61405	0.0479761	1.70315	0.0753911	1.78882	0.107946	1.85565	0.142215	1.94989	0.205612	2.00129	0.250161	2.06297	0.320412	2.09896	0.385523
101	Panstrongylus howardi	Manabí	58	1.0678	0.688104	0.448027	0.31205	0.48115	0.298104	0.519503	0.284158	0.575288	0.258008	0.651993	0.221399	0.756591	0.17433	0.866419	0.135977	0.97276	0.111571	1.0669	0.0958814	1.16975	0.0906515	1.29004	0.0976247	1.40335	0.115058	1.49401	0.144694	1.58989	0.17956	1.69972	0.233602	1.77119	0.284158	1.8479	0.34343	1.9124	0.407932	1.96818	0.488123	1.99433	0.549139	2.01525	0.62933	2.02746	0.726955
102	Panstrongylus howardi	Manabí	57	0.98659	0.690204	0.296545	0.349992	0.343095	0.331027	0.39999	0.310337	0.470678	0.268959	0.529298	0.236201	0.625847	0.187927	0.731017	0.148272	0.844807	0.110342	0.949977	0.0862048	1.06722	0.0741362	1.19135	0.0741362	1.31893	0.089653	1.41376	0.117239	1.53272	0.156893	1.64824	0.21034	1.74996	0.272407	1.82409	0.332751	1.87409	0.389646	1.91375	0.449989	1.94995	0.518953	1.97409	0.586193	1.97926	0.663777
103	Panstrongylus howardi	Manabí	54	1.14171	0.704394	0.432422	0.416729	0.467295	0.394062	0.505655	0.376626	0.589349	0.322573	0.686993	0.258058	0.784637	0.207493	0.88228	0.162158	0.983411	0.130773	1.08629	0.102875	1.2066	0.0871818	1.31819	0.0871818	1.46117	0.102875	1.58671	0.129029	1.70702	0.174364	1.81513	0.221442	1.91103	0.284213	1.98251	0.353958	2.04006	0.423704	2.07318	0.495193	2.10108	0.582375	2.11154	0.648633	2.11154	0.739302
104	Panstrongylus howardi	Manabí	57	0.944166	0.772767	0.257938	0.411306	0.298022	0.390392	0.345079	0.371221	0.426991	0.325908	0.521103	0.275366	0.639615	0.223081	0.775555	0.179511	0.911495	0.153368	1.02652	0.142911	1.1764	0.149883	1.30712	0.169054	1.45003	0.214367	1.54937	0.254452	1.64871	0.304994	1.74282	0.372964	1.79511	0.428734	1.84565	0.489733	1.88225	0.548989	1.90839	0.62393	1.92407	0.700614	1.93105	0.770327	1.92233	0.847011
105	Panstrongylus howardi	Manabí	57	1.05265	0.724482	0.382039	0.332743	0.436615	0.311617	0.48239	0.29049	0.545769	0.260561	0.646121	0.207744	0.757035	0.163731	0.852104	0.12852	0.985906	0.09683	1.12499	0.0845062	1.23062	0.0862668	1.34154	0.102112	1.48062	0.142604	1.57745	0.181336	1.68308	0.230632	1.75703	0.281687	1.83801	0.343307	1.92604	0.427813	1.97357	0.508798	2.00526	0.591544	2.02639	0.67605	2.03167	0.730627	2.02463	0.80633
106	Panstrongylus howardi	Manabí	58	1.01202	0.658229	0.346353	0.320634	0.38579	0.305202	0.43037	0.288056	0.502384	0.24862	0.601832	0.200611	0.69785	0.15946	0.793869	0.126882	0.889888	0.101163	0.982477	0.0840164	1.09221	0.0771579	1.17966	0.0840164	1.25682	0.0943041	1.36141	0.116594	1.44028	0.140599	1.53801	0.180035	1.61346	0.224615	1.69404	0.274339	1.75577	0.330922	1.81407	0.394363	1.86036	0.457804	1.89123	0.522959	1.9118	0.596688
107	Panstrongylus howardi	Manabí	53	0.947149	0.634315	0.25694	0.357632	0.312494	0.31423	0.362841	0.284717	0.447908	0.223954	0.557281	0.163191	0.680543	0.100693	0.809013	0.0607628	0.918386	0.0364577	1.02429	0.0277773	1.14234	0.0295133	1.31595	0.0572906	1.43053	0.0920122	1.53643	0.133678	1.6215	0.180552	1.70483	0.241315	1.77254	0.310758	1.82636	0.397562	1.8576	0.477422	1.87323	0.545129	1.87323	0.628461	1.86281	0.684015	1.84024	0.762139
108	Panstrongylus howardi	Manabí	61	1.19996	0.720918	0.564917	0.248141	0.610673	0.235822	0.65467	0.223503	0.749703	0.184786	0.848255	0.153108	0.966166	0.12495	1.06824	0.110872	1.17559	0.102072	1.27414	0.105592	1.37445	0.117911	1.47125	0.139029	1.58388	0.179506	1.69123	0.225263	1.77394	0.2675	1.85138	0.311496	1.93937	0.373091	2.00449	0.439966	2.05904	0.513881	2.10304	0.584275	2.11888	0.635311	2.13472	0.703946	2.14352	0.78314
109	Panstrongylus howardi	Manabí	61	1.03434	0.760961	0.401362	0.460694	0.436263	0.450223	0.455458	0.443243	0.509555	0.406597	0.572377	0.369951	0.66661	0.321089	0.748627	0.282698	0.834134	0.247797	0.928367	0.218131	1.00689	0.200681	1.07844	0.190211	1.1465	0.18672	1.26167	0.193701	1.3559	0.205916	1.46235	0.232092	1.54786	0.265248	1.63511	0.303639	1.71888	0.35599	1.78693	0.411832	1.84277	0.474654	1.88989	0.539221	1.9213	0.609023
110	Panstrongylus howardi	Manabí	57	1.15379	0.697229	0.414432	0.439658	0.464884	0.416234	0.502724	0.392809	0.58561	0.329744	0.664893	0.281093	0.742373	0.23965	0.843278	0.194603	0.933372	0.165773	1.04509	0.133339	1.16581	0.113518	1.25411	0.113518	1.35321	0.118924	1.47754	0.135141	1.59286	0.162169	1.70097	0.200008	1.79107	0.243253	1.88476	0.300913	1.94963	0.362177	1.98927	0.410828	2.0145	0.44146	2.04333	0.490111	2.06495	0.563988
111	Panstrongylus howardi	Manabí	50	0.994094	0.679234	0.33406	0.437252	0.367292	0.412766	0.412766	0.38828	0.468734	0.346304	0.547439	0.292084	0.648882	0.237865	0.748575	0.19414	0.843022	0.15916	0.946213	0.129427	1.04766	0.111936	1.14735	0.106689	1.26628	0.113685	1.39921	0.139921	1.51114	0.17665	1.61433	0.223873	1.69654	0.271096	1.77	0.328813	1.83646	0.414515	1.87843	0.500216	1.90817	0.577173	1.91516	0.676866	1.90117	0.77481
112	Panstrongylus howardi	Manabí	56	1.15266	0.661254	0.431363	0.362415	0.472024	0.332361	0.496774	0.312915	0.52506	0.293468	0.601079	0.238664	0.693009	0.182092	0.795546	0.134359	0.910458	0.0919297	1.03244	0.0601079	1.16503	0.0406612	1.30116	0.0406612	1.4532	0.0548043	1.57872	0.0866261	1.69186	0.125519	1.77495	0.169716	1.85981	0.228056	1.92169	0.286396	1.97295	0.346504	2.00831	0.403077	2.0366	0.463184	2.05604	0.542739	2.06665	0.611686
113	Panstrongylus howardi	Manabí	60	1.03629	0.737392	0.315498	0.461661	0.358277	0.440271	0.399274	0.418881	0.456313	0.386797	0.536525	0.335105	0.630996	0.278066	0.714772	0.229939	0.814591	0.18716	0.907279	0.153293	1.01779	0.122991	1.11939	0.106948	1.24238	0.105166	1.35468	0.114078	1.45806	0.133686	1.56323	0.163988	1.66127	0.203202	1.75217	0.247764	1.81634	0.297673	1.87873	0.351147	1.93755	0.424229	1.98211	0.51157	2.00707	0.582869
114	Panstrongylus howardi	Manabí	54	1.15939	0.787428	0.529209	0.349347	0.577633	0.337241	0.669294	0.288817	0.760954	0.24731	0.864721	0.210992	0.970217	0.183321	1.06015	0.167756	1.17256	0.160838	1.304	0.164297	1.43717	0.183321	1.57379	0.221368	1.67583	0.268063	1.7917	0.332053	1.88336	0.397772	1.95427	0.470408	2.02518	0.560339	2.06841	0.638164	2.103	0.735013	2.11684	0.830132	2.11511	0.906227	2.09608	0.980593	2.06149	1.07744
115	Panstrongylus howardi	Manabí	54	1.23188	0.706521	0.72276	0.125161	0.770356	0.125161	0.817953	0.119872	0.918434	0.104007	1.01715	0.0951928	1.12292	0.0951928	1.22869	0.10577	1.3468	0.125161	1.44376	0.151603	1.55305	0.190386	1.68879	0.252085	1.82453	0.3367	1.90562	0.407213	1.97966	0.486541	2.05017	0.572919	2.10482	0.671638	2.13831	0.752728	2.16123	0.853209	2.16123	0.913145	2.15594	0.99071	2.1295	1.09119	2.09248	1.15994
116	Panstrongylus howardi	Manabí	54	1.01953	0.645054	0.462478	0.167539	0.521815	0.165794	0.551483	0.160558	0.609075	0.143106	0.705061	0.120419	0.799302	0.101222	0.898778	0.0907504	0.991274	0.0855148	1.09075	0.08726	1.19721	0.095986	1.30541	0.113438	1.41187	0.143106	1.50785	0.181501	1.59686	0.228621	1.67016	0.277487	1.73298	0.342059	1.80628	0.422338	1.85515	0.504363	1.89005	0.591623	1.91274	0.680628	1.91972	0.760907	1.91797	0.855148
117	Panstrongylus howardi	Manabí	62	1.05076	0.722008	0.351982	0.369759	0.39998	0.351982	0.449755	0.334205	0.519085	0.296874	0.613302	0.250654	0.705742	0.209767	0.791071	0.177769	0.89951	0.143993	0.990172	0.124438	1.07728	0.113772	1.20883	0.113772	1.32793	0.126216	1.4417	0.152881	1.52881	0.181324	1.64436	0.227544	1.71725	0.266653	1.78658	0.312873	1.85413	0.369759	1.91635	0.433756	1.95723	0.488864	2.00168	0.561749	2.02479	0.632857
118	Panstrongylus howardi	Manabí	58	1.05083	0.664917	0.38952	0.280937	0.425714	0.268872	0.472249	0.260254	0.50155	0.251637	0.591174	0.208548	0.699756	0.16546	0.801445	0.132712	0.89624	0.108583	1.02033	0.093071	1.15649	0.0913475	1.27025	0.103412	1.35642	0.122371	1.48397	0.160289	1.596	0.213719	1.69079	0.265425	1.74939	0.310237	1.81661	0.368837	1.87521	0.432608	1.90796	0.480867	1.9407	0.541191	1.97173	0.617027	1.98207	0.67735
119	Panstrongylus howardi	Manabí	59	1.1941	0.738187	0.448913	0.415066	0.491666	0.393689	0.537983	0.366968	0.609239	0.318871	0.705434	0.261866	0.796286	0.213768	0.894263	0.169233	0.995802	0.137168	1.11337	0.112228	1.21848	0.0997584	1.30577	0.097977	1.40909	0.108665	1.50528	0.126479	1.62285	0.158545	1.7333	0.206642	1.81525	0.252959	1.9061	0.317089	1.97735	0.379438	2.0308	0.447131	2.06999	0.507699	2.10027	0.564704	2.11808	0.641304
120	Panstrongylus howardi	Manabí	58	1.03034	0.654257	0.443974	0.223735	0.487672	0.208003	0.520883	0.199264	0.568077	0.180037	0.643238	0.155566	0.739374	0.125851	0.830266	0.103128	0.938638	0.0891444	1.03652	0.0821526	1.12567	0.0873964	1.24103	0.097884	1.34066	0.125851	1.45253	0.166053	1.53993	0.209751	1.63431	0.265685	1.71297	0.326863	1.78988	0.403771	1.83183	0.463201	1.86154	0.517387	1.88951	0.5908	1.90524	0.650229	1.91398	0.709659
121	Panstrongylus howardi	Manabí	58	1.10223	0.652893	0.532021	0.238795	0.567138	0.222992	0.611034	0.210701	0.658442	0.193143	0.758525	0.154514	0.851585	0.124665	0.951668	0.100083	1.06755	0.0807688	1.18519	0.0719896	1.2765	0.079013	1.35551	0.0913039	1.45208	0.11413	1.54514	0.151003	1.63645	0.201922	1.71722	0.254597	1.79272	0.317808	1.85593	0.386286	1.90334	0.449496	1.94196	0.523242	1.96303	0.593475	1.97884	0.676	1.97884	0.73921
122	Panstrongylus howardi	Manabí	59	1.02035	0.690729	0.409268	0.294325	0.444099	0.278651	0.468481	0.26646	0.534661	0.235111	0.623481	0.195055	0.698368	0.170673	0.795896	0.142808	0.882974	0.123651	0.983985	0.114943	1.09544	0.114943	1.19646	0.123651	1.30095	0.14455	1.38977	0.170673	1.48207	0.205505	1.58831	0.25601	1.65623	0.301291	1.73112	0.353538	1.79381	0.416234	1.84606	0.485897	1.89482	0.564267	1.92965	0.649604	1.94185	0.705334
123	Panstrongylus howardi	Manabí	59	1.03642	0.671551	0.376577	0.338747	0.409248	0.32843	0.457394	0.297478	0.536493	0.249332	0.613871	0.202904	0.720482	0.153038	0.818495	0.11005	0.907911	0.0842569	0.992168	0.0670616	1.10394	0.0533054	1.20539	0.0533054	1.30512	0.0670616	1.39282	0.0894154	1.48051	0.118647	1.57509	0.163355	1.66106	0.211502	1.70749	0.244173	1.77627	0.302637	1.81582	0.347345	1.86741	0.412687	1.91555	0.491785	1.94135	0.567444
124	Panstrongylus howardi	Manabí	55	1.19733	0.730063	0.614428	0.252386	0.67883	0.23498	0.731048	0.219314	0.851149	0.187984	0.97125	0.163616	1.09483	0.140988	1.1923	0.134025	1.29326	0.137507	1.39421	0.154913	1.50213	0.179281	1.59264	0.215833	1.70926	0.278495	1.81195	0.342896	1.90247	0.417742	1.97209	0.487365	2.03475	0.572654	2.06956	0.640537	2.09567	0.70842	2.11308	0.778044	2.11656	0.872036	2.10263	0.967768	2.07304	1.05306
125	Panstrongylus howardi	Manabí	58	1.06245	0.69238	0.339192	0.356766	0.398946	0.332162	0.446397	0.307557	0.514938	0.267135	0.586995	0.226714	0.692443	0.177504	0.783831	0.13884	0.896309	0.101933	1.00351	0.0790861	1.11424	0.0702988	1.21793	0.0720562	1.34974	0.0826011	1.47627	0.108963	1.58875	0.149385	1.68014	0.195079	1.75923	0.242531	1.82601	0.295255	1.89104	0.363796	1.92443	0.418278	1.96134	0.492091	1.97891	0.546573	1.9877	0.604569
126	Panstrongylus howardi	Manabí	57	1.04067	0.669146	0.411962	0.38974	0.44444	0.377774	0.459825	0.372646	0.487175	0.352134	0.538457	0.317946	0.603413	0.273502	0.680336	0.22222	0.782899	0.174357	0.885462	0.135042	0.984606	0.105982	1.07862	0.0905975	1.18631	0.0837599	1.28717	0.0905975	1.39144	0.109401	1.51623	0.13846	1.59828	0.172648	1.69913	0.225639	1.77776	0.282049	1.8393	0.345296	1.89058	0.408543	1.92135	0.468372	1.95383	0.552132
127	Panstrongylus howardi	Manabí	56	0.996382	0.649748	0.343236	0.317748	0.39591	0.297357	0.443487	0.27187	0.514853	0.231089	0.618504	0.173317	0.70856	0.129138	0.802016	0.091756	0.900568	0.0696666	1.00762	0.0492764	1.11636	0.045878	1.22002	0.0509756	1.32367	0.0679674	1.43071	0.0985528	1.53946	0.142732	1.62952	0.192008	1.69579	0.237886	1.76375	0.300756	1.82323	0.360227	1.8691	0.436691	1.90988	0.523349	1.92178	0.594715	1.92858	0.664382
128	Panstrongylus howardi	Manabí	55	1.01891	0.71868	0.312922	0.465061	0.338855	0.454688	0.404551	0.413196	0.48235	0.354415	0.570521	0.293905	0.669066	0.236853	0.784899	0.176343	0.897274	0.136579	1.01311	0.107189	1.15833	0.0968157	1.27935	0.100273	1.39345	0.117562	1.52831	0.146952	1.61993	0.178072	1.68563	0.216106	1.76343	0.264514	1.83085	0.328482	1.87753	0.388992	1.9173	0.456417	1.93804	0.525571	1.9536	0.610285	1.94669	0.696727
129	Panstrongylus howardi	Manabí	55	1.10959	0.671432	0.410231	0.41365	0.451254	0.396557	0.493987	0.377754	0.560649	0.333313	0.65637	0.276906	0.733288	0.230755	0.832427	0.179476	0.92302	0.140162	1.02045	0.104267	1.11275	0.0820462	1.21189	0.0734997	1.35205	0.0769183	1.4717	0.092302	1.56913	0.117941	1.68537	0.160674	1.77596	0.205116	1.85459	0.256394	1.9127	0.311092	1.96398	0.377754	2.00159	0.439289	2.02893	0.504242	2.05286	0.584579
130	Panstrongylus howardi	Manabí	57	1.13314	0.68363	0.462571	0.223186	0.509368	0.214187	0.561565	0.203387	0.653359	0.172789	0.768552	0.138591	0.907144	0.102594	1.01154	0.0827949	1.10873	0.0719955	1.21132	0.064796	1.30672	0.0719955	1.40751	0.0899944	1.50651	0.118793	1.6073	0.16379	1.70449	0.214187	1.79629	0.278983	1.88448	0.350978	1.96368	0.431973	2.01588	0.507569	2.05727	0.584964	2.08247	0.658759	2.09687	0.737954	2.09507	0.80995
131	Panstrongylus howardi	Manabí	57	1.09938	0.761649	0.326311	0.496484	0.373679	0.473678	0.412275	0.452625	0.478941	0.407012	0.566659	0.352627	0.642096	0.305259	0.761393	0.245611	0.842094	0.212278	0.963145	0.171927	1.07367	0.145612	1.21051	0.135086	1.33507	0.13684	1.44033	0.154384	1.55436	0.185962	1.66664	0.228067	1.75261	0.264909	1.82103	0.308768	1.89471	0.366662	1.95787	0.435082	1.99646	0.489467	2.02629	0.545606	2.04208	0.607009
132	Panstrongylus howardi	Manabí	57	1.03131	0.790924	0.304012	0.472305	0.3583	0.445161	0.385444	0.432493	0.459637	0.389063	0.568213	0.325727	0.67317	0.271439	0.774507	0.228009	0.875845	0.193627	0.977182	0.166483	1.10747	0.150196	1.22148	0.150196	1.32281	0.161054	1.4332	0.18096	1.55625	0.217152	1.67388	0.26782	1.75712	0.31306	1.84036	0.367348	1.91093	0.434303	1.97065	0.499449	2.00503	0.570023	2.03761	0.651455	2.04846	0.740125
133	Panstrongylus howardi	Manabí	56	1.0407	0.700457	0.281442	0.458449	0.325694	0.431898	0.368175	0.407117	0.433668	0.364635	0.516862	0.307993	0.626606	0.24781	0.71334	0.203558	0.794763	0.171697	0.897427	0.134526	0.993011	0.113285	1.09214	0.100894	1.20365	0.095584	1.30631	0.106204	1.41075	0.122135	1.50456	0.148686	1.62139	0.194708	1.69396	0.23011	1.76653	0.277902	1.84619	0.336314	1.90283	0.400037	1.95062	0.47084	1.97894	0.531022
134	Panstrongylus howardi	Manabí	57	0.945627	0.641194	0.318271	0.256	0.358054	0.236973	0.384	0.226595	0.472217	0.19373	0.586379	0.148757	0.728217	0.103784	0.849298	0.0761082	0.960001	0.064	1.06378	0.0605406	1.17103	0.0691892	1.27135	0.0916757	1.37687	0.122811	1.48411	0.164324	1.57233	0.214487	1.65362	0.269838	1.71243	0.316541	1.7747	0.378811	1.82314	0.439352	1.86638	0.503352	1.88887	0.558703	1.91135	0.64173	1.92	0.716109
135	Panstrongylus howardi	Manabí	55	1.14375	0.63167	0.508291	0.270854	0.561055	0.256784	0.617336	0.237437	0.699999	0.200502	0.824873	0.147739	0.918089	0.117839	1.00075	0.0914572	1.08342	0.075628	1.17839	0.0685929	1.28216	0.0650753	1.37889	0.0738693	1.47563	0.0967336	1.5706	0.126633	1.67261	0.168844	1.7711	0.230402	1.84321	0.288442	1.91532	0.358794	1.96281	0.425628	1.99975	0.495979	2.02613	0.555778	2.0402	0.613818	2.04196	0.687688
136	Panstrongylus howardi	Manabí	58	1.05462	0.642329	0.373603	0.29991	0.413019	0.281059	0.449009	0.265635	0.505563	0.233073	0.591252	0.188515	0.682082	0.143957	0.79005	0.102826	0.910014	0.0685509	1.0197	0.0462719	1.13623	0.0394168	1.24077	0.0462719	1.34874	0.0634096	1.45671	0.0942575	1.57153	0.138816	1.66407	0.185088	1.74462	0.231359	1.82003	0.291341	1.87487	0.341041	1.91771	0.395882	1.95027	0.457578	1.97084	0.520987	1.98455	0.584397
137	Panstrongylus howardi	Manabí	58	0.922093	0.666185	0.221218	0.290349	0.267881	0.262697	0.305903	0.245414	0.356023	0.221218	0.459719	0.176283	0.551317	0.13999	0.670568	0.105424	0.786361	0.0812285	0.891786	0.0656741	0.979927	0.0604893	1.06807	0.0656741	1.17177	0.077772	1.27028	0.103696	1.38261	0.148631	1.47421	0.191838	1.5589	0.241957	1.6263	0.290349	1.69543	0.354295	1.75073	0.419969	1.79394	0.4891	1.82159	0.551317	1.84406	0.630817
138	Panstrongylus howardi	Manabí	57	0.987329	0.654091	0.31703	0.24872	0.355564	0.23821	0.429129	0.203179	0.535973	0.157639	0.641066	0.117354	0.756668	0.0823227	0.856506	0.0630557	0.952841	0.0490433	1.04567	0.0490433	1.15777	0.057801	1.26812	0.077068	1.35219	0.103341	1.45729	0.141875	1.54311	0.189167	1.64295	0.252223	1.72352	0.313527	1.79358	0.387092	1.84263	0.455402	1.88642	0.539476	1.90919	0.609538	1.9232	0.691861	1.91969	0.767177
139	Panstrongylus howardi	Manabí	54	1.17949	0.671455	0.529652	0.295452	0.574691	0.279238	0.610721	0.270231	0.670172	0.241406	0.787272	0.18736	0.875547	0.151329	1.00166	0.115298	1.10434	0.0918784	1.25207	0.0756646	1.36376	0.0792677	1.51329	0.106291	1.62679	0.138718	1.74389	0.183757	1.86279	0.243208	1.94386	0.299055	2.03213	0.378323	2.09159	0.457591	2.13482	0.529652	2.16004	0.607118	2.17265	0.689989	2.17626	0.753043	2.16004	0.844921
140	Panstrongylus howardi	Manabí	59	1.19952	0.660666	0.526169	0.252046	0.574002	0.231809	0.605278	0.217091	0.688067	0.183975	0.767176	0.14718	0.851805	0.114065	0.936433	0.0938273	1.04498	0.0735901	1.13513	0.0607118	1.24367	0.0533528	1.35958	0.0643913	1.47916	0.0846286	1.58587	0.114065	1.69441	0.152699	1.7864	0.200533	1.88207	0.259405	1.95566	0.314597	2.02557	0.375309	2.07156	0.434181	2.11755	0.500412	2.15619	0.586881	2.17091	0.653112
141	Panstrongylus howardi	Manabí	55	1.19365	0.720528	0.52589	0.29115	0.576841	0.269314	0.662367	0.23292	0.766089	0.187428	0.864352	0.156493	0.969894	0.134657	1.07726	0.120099	1.17734	0.111001	1.28834	0.11464	1.40298	0.129198	1.53218	0.158313	1.6541	0.196526	1.76146	0.240199	1.85972	0.296609	1.94525	0.365757	2.00348	0.423987	2.06171	0.500414	2.11084	0.58412	2.13449	0.649629	2.14905	0.738794	2.15087	0.804302	2.13813	0.888008
142	Panstrongylus howardi	Manabí	55	1.06417	0.702403	0.321096	0.413096	0.371606	0.378821	0.407684	0.36439	0.478037	0.313881	0.575448	0.256155	0.685486	0.19843	0.786505	0.147921	0.90376	0.104627	1.0156	0.0757643	1.14729	0.0631369	1.26815	0.0667447	1.39984	0.0883917	1.50987	0.113646	1.66862	0.167764	1.76242	0.20745	1.83819	0.257959	1.90854	0.317488	1.96085	0.378821	2.01136	0.458193	2.04203	0.53035	2.05646	0.597095	2.06187	0.674663
143	Panstrongylus howardi	Manabí	59	1.03081	0.833454	0.247198	0.385779	0.314616	0.365179	0.376415	0.348324	0.470051	0.31087	0.574922	0.26967	0.706012	0.228471	0.818375	0.198507	0.917629	0.174162	1.0431	0.157308	1.19104	0.157308	1.33712	0.170417	1.44948	0.189144	1.58619	0.232216	1.71728	0.288398	1.82028	0.344579	1.89706	0.404506	1.97946	0.475669	2.05062	0.563686	2.09744	0.653576	2.11804	0.717249	2.13864	0.816502	2.13864	0.88392
144	Panstrongylus howardi	Manabí	57	1.15863	0.706292	0.495486	0.338732	0.536926	0.32612	0.57116	0.3063	0.641429	0.261256	0.720706	0.216212	0.803588	0.17297	0.911694	0.129727	1.03602	0.100899	1.13691	0.084683	1.23061	0.0810795	1.35132	0.0828812	1.46123	0.0990971	1.58375	0.129727	1.70447	0.180177	1.78014	0.228824	1.86122	0.286481	1.9387	0.358551	1.98915	0.421613	2.02518	0.486477	2.05581	0.562151	2.07023	0.628816	2.07563	0.706292
145	Panstrongylus howardi	Manabí	56	1.03168	0.673626	0.305042	0.290602	0.342946	0.283382	0.411536	0.258112	0.519834	0.207573	0.649793	0.149813	0.767117	0.104689	0.88805	0.0703942	1.00537	0.0487345	1.14075	0.0415146	1.26349	0.0487345	1.3754	0.0703942	1.4855	0.104689	1.5938	0.153423	1.7021	0.216598	1.7761	0.270747	1.83928	0.330311	1.90786	0.402511	1.94577	0.46749	1.9945	0.564959	2.01436	0.657013	2.01436	0.731017	2.00894	0.805021
146	Panstrongylus howardi	Manabí	57	1.01991	0.608154	0.44813	0.159586	0.472309	0.151526	0.507773	0.141854	0.572252	0.125734	0.659298	0.101555	0.785033	0.0805988	0.893035	0.067703	0.980082	0.067703	1.09292	0.0741509	1.19286	0.0870467	1.28313	0.10639	1.38146	0.141854	1.47657	0.185377	1.57974	0.254692	1.64905	0.307888	1.72643	0.375591	1.79252	0.449742	1.83604	0.512609	1.86828	0.567416	1.89407	0.636731	1.90536	0.696374	1.90697	0.770525
147	Panstrongylus howardi	Manabí	58	1.08544	0.600087	0.533801	0.15883	0.564912	0.152281	0.599298	0.144093	0.641871	0.130994	0.743391	0.104795	0.87111	0.0785964	0.974268	0.0671345	1.09708	0.0638596	1.1855	0.0638596	1.28374	0.076959	1.39181	0.104795	1.49988	0.144093	1.59649	0.194854	1.68655	0.248889	1.77169	0.311111	1.84702	0.384795	1.90269	0.448655	1.95672	0.519064	1.98456	0.584561	2.00912	0.648421	2.02058	0.723742	2.0124	0.807251
148	Panstrongylus howardi	Manabí	55	1.201	0.797372	0.604199	0.338001	0.653236	0.325742	0.730293	0.299473	0.828366	0.257442	0.931693	0.220664	1.04378	0.194395	1.16111	0.182135	1.29772	0.17513	1.41856	0.190892	1.53414	0.220664	1.65148	0.264447	1.74955	0.315234	1.85638	0.394043	1.95095	0.469349	2.01925	0.55166	2.07179	0.640977	2.09981	0.704024	2.12433	0.782832	2.13484	0.865144	2.12783	0.931693	2.11207	1.00525	2.08405	1.06829
149	Panstrongylus howardi	Manabí	57	0.996436	0.736566	0.218933	0.501862	0.26272	0.476601	0.316611	0.439551	0.400816	0.378923	0.501862	0.311559	0.59112	0.257668	0.703955	0.200408	0.818474	0.154937	0.938045	0.121255	1.08288	0.10273	1.21592	0.104414	1.34391	0.119571	1.44664	0.136412	1.54769	0.166726	1.63863	0.203776	1.706	0.239142	1.76831	0.29135	1.80873	0.3284	1.84746	0.378923	1.88788	0.449655	1.91988	0.52544	1.93335	0.614697
150	Panstrongylus howardi	Manabí	55	1.16749	0.697246	0.473035	0.412166	0.521729	0.391297	0.589554	0.354776	0.685205	0.292169	0.794768	0.229561	0.892157	0.180866	0.996503	0.144345	1.09737	0.11478	1.20867	0.0973895	1.32693	0.0904331	1.46084	0.100868	1.59649	0.128693	1.71823	0.166953	1.81736	0.213909	1.90779	0.267821	1.98431	0.332168	2.03822	0.394775	2.08344	0.466078	2.11127	0.523469	2.12518	0.586076	2.13387	0.664336	2.1304	0.726943
151	Panstrongylus howardi	Manabí	52	1.07245	0.713303	0.387432	0.424925	0.42314	0.401715	0.449921	0.394574	0.515981	0.351724	0.612392	0.285664	0.726658	0.22496	0.844494	0.171398	0.974829	0.133905	1.07481	0.117836	1.17301	0.117836	1.31763	0.128549	1.45153	0.157115	1.56758	0.196394	1.66756	0.2446	1.74969	0.299947	1.81932	0.349938	1.88181	0.410642	1.92288	0.473131	1.95858	0.528479	1.97822	0.596324	1.98537	0.669525	1.97822	0.739156
152	Panstrongylus howardi	Manabí	54	0.919351	0.634423	0.349426	0.19315	0.389811	0.186126	0.440733	0.168567	0.526772	0.138717	0.618079	0.108866	0.739237	0.0825276	0.860395	0.0684804	0.974529	0.0667245	1.08866	0.0719922	1.21509	0.094819	1.30464	0.117646	1.40297	0.156276	1.51359	0.217733	1.60314	0.280945	1.67865	0.345914	1.75415	0.419662	1.79629	0.482875	1.83668	0.551355	1.87004	0.644418	1.88233	0.739237	1.87706	0.828788	1.85073	0.913072
153	Panstrongylus howardi	Manabí	58	1.07548	0.803834	0.395178	0.526904	0.432559	0.503763	0.475281	0.477061	0.541144	0.427219	0.640829	0.357796	0.738733	0.299053	0.874019	0.236751	0.977264	0.201149	1.12145	0.172668	1.24962	0.165547	1.36532	0.170888	1.49349	0.190469	1.60385	0.22251	1.69108	0.259892	1.78186	0.309734	1.85306	0.359576	1.91715	0.418319	1.96521	0.478841	2.01327	0.555385	2.03641	0.624808	2.04887	0.708472	2.04531	0.786795
154	Triatoma carrioni	Loja	52	1.18924	0.699996	0.475942	0.278349	0.541234	0.262885	0.646044	0.235394	0.771473	0.206184	0.919239	0.176975	1.04639	0.161511	1.18384	0.158075	1.2835	0.164947	1.40549	0.185566	1.52748	0.214775	1.65807	0.262885	1.7938	0.319586	1.89861	0.381441	1.97765	0.445015	2.03779	0.503433	2.09449	0.584189	2.12714	0.647762	2.14775	0.714772	2.15978	0.790373	2.15291	0.85051	2.13229	0.908929	2.09277	0.972503
155	Triatoma carrioni	Loja	57	1.06772	0.687719	0.506061	0.0433767	0.596429	0.0469914	0.692219	0.0524135	0.806083	0.0668724	0.914525	0.084946	1.02297	0.108442	1.16213	0.140974	1.29769	0.180736	1.4242	0.229535	1.53264	0.28737	1.63747	0.354243	1.74591	0.444611	1.82724	0.522327	1.90677	0.610888	1.96099	0.686797	2.00436	0.764514	2.04593	0.860304	2.0622	0.934406	2.06401	1.02116	2.05678	1.08442	2.0369	1.15129	2.00075	1.2019
156	Triatoma carrioni	Loja	61	1.21183	0.573697	0.554693	0.0792418	0.600214	0.0775558	0.630562	0.0792418	0.714862	0.0691258	0.814336	0.0590098	0.937413	0.0505799	1.05038	0.0488939	1.16334	0.0505799	1.26955	0.0590098	1.35723	0.0724978	1.44827	0.0961017	1.52414	0.121392	1.61181	0.16017	1.69948	0.210749	1.76861	0.257957	1.85628	0.327083	1.92878	0.389465	1.98947	0.451847	2.03668	0.512543	2.07546	0.57661	2.10244	0.640678	2.12098	0.70306
157	Triatoma carrioni	Loja	57	1.18147	0.676589	0.410539	0.348441	0.460563	0.327741	0.55026	0.291517	0.672732	0.243218	0.796928	0.205269	0.9263	0.17077	1.02117	0.148346	1.11432	0.131096	1.22127	0.124197	1.31959	0.127647	1.41964	0.136271	1.55591	0.158696	1.67665	0.19492	1.7698	0.224244	1.87157	0.272543	1.963	0.326016	2.032	0.38639	2.08202	0.453663	2.11479	0.510586	2.14239	0.574409	2.15619	0.636508	2.15964	0.698606
158	Triatoma carrioni	Loja	58	0.894157	0.51474	0.245784	0.236625	0.280896	0.221359	0.311429	0.210672	0.358754	0.192353	0.418291	0.166401	0.508361	0.134342	0.596905	0.106863	0.697661	0.082437	0.789258	0.0641177	0.885434	0.0519048	0.983137	0.0427451	1.09	0.0412185	1.21213	0.0503782	1.32357	0.0641177	1.43807	0.0915966	1.52661	0.120602	1.61363	0.164874	1.68233	0.209146	1.76782	0.280896	1.82125	0.345014	1.85636	0.416765	1.87162	0.477829
159	Triatoma carrioni	Loja	56	1.1053	0.626417	0.330379	0.388281	0.378063	0.367845	0.412123	0.350815	0.471727	0.315053	0.555174	0.270775	0.65565	0.229903	0.757829	0.190735	0.88385	0.154972	1.01668	0.120912	1.15803	0.100476	1.28746	0.0919613	1.41007	0.0936643	1.54461	0.108991	1.66722	0.134536	1.77281	0.163487	1.83582	0.190735	1.90564	0.229903	1.97546	0.277587	2.03677	0.338894	2.08786	0.408717	2.12192	0.475133	2.13384	0.538144
160	Triatoma carrioni	Loja	62	0.913504	0.57998	0.153212	0.257	0.20593	0.240526	0.242173	0.225699	0.293244	0.20593	0.373968	0.177923	0.451398	0.153212	0.551892	0.126853	0.66227	0.105436	0.780885	0.0906091	0.91268	0.079077	1.02635	0.079077	1.14826	0.0889616	1.25041	0.102141	1.3476	0.123558	1.43327	0.148269	1.51894	0.174628	1.58648	0.209225	1.66721	0.250411	1.7331	0.298186	1.78253	0.342667	1.83525	0.400327	1.8649	0.453045
161	Triatoma carrioni	Loja	57	1.04482	0.59536	0.305944	0.162587	0.337413	0.153846	0.384615	0.13986	0.449301	0.118881	0.557692	0.0909091	0.662587	0.0699301	0.788462	0.0541958	0.910839	0.0454545	1.02448	0.0454545	1.13462	0.0541958	1.25	0.0716783	1.35839	0.0961538	1.47203	0.136364	1.59266	0.192308	1.69755	0.251748	1.77622	0.305944	1.8549	0.368881	1.92657	0.444056	1.98077	0.526224	2.01573	0.594406	2.03322	0.646853	2.04371	0.711538
162	Triatoma carrioni	Loja	56	1.08033	0.585829	0.320413	0.167097	0.368648	0.160207	0.399655	0.153316	0.470284	0.129199	0.587425	0.0999139	0.716624	0.0775194	0.842377	0.0620155	0.992248	0.0568475	1.07666	0.0620155	1.19035	0.0740741	1.3006	0.0913006	1.43152	0.120586	1.55039	0.158484	1.65547	0.199828	1.74849	0.248062	1.83118	0.299742	1.90698	0.360034	1.96382	0.420327	2.02067	0.489233	2.06029	0.561585	2.08269	0.64255	2.08958	0.695952
163	Triatoma carrioni	Loja	59	1.05853	0.589744	0.39371	0.205196	0.428743	0.196855	0.477123	0.181841	0.535512	0.161821	0.62393	0.131793	0.705675	0.113442	0.822453	0.0900861	0.949241	0.0734035	1.07603	0.0650622	1.19448	0.0667305	1.28289	0.0750718	1.40468	0.0917544	1.52479	0.11511	1.62322	0.148475	1.71998	0.198523	1.81841	0.266922	1.88347	0.323643	1.94186	0.382032	1.9869	0.443758	2.02694	0.512156	2.04696	0.583892	2.05196	0.648954
164	Triatoma carrioni	Loja	57	0.895943	0.525618	0.189871	0.255187	0.217213	0.243035	0.267339	0.22177	0.340249	0.186833	0.434425	0.145821	0.531639	0.113923	0.624296	0.0881002	0.730624	0.0668347	0.826319	0.0546829	0.929609	0.051645	1.0329	0.0577208	1.13923	0.0683536	1.25467	0.0896192	1.35644	0.11848	1.44758	0.154935	1.52505	0.19139	1.57061	0.223289	1.6177	0.259744	1.66327	0.300756	1.70276	0.352401	1.73618	0.411641	1.75897	0.464805
165	Triatoma carrioni	Loja	58	1.03074	0.643736	0.244697	0.346933	0.289949	0.326821	0.318441	0.318441	0.383805	0.288273	0.462577	0.256429	0.569841	0.219556	0.662022	0.20112	0.779342	0.182684	0.894986	0.165924	1.03242	0.149164	1.15812	0.140784	1.26873	0.14246	1.36427	0.149164	1.50338	0.174304	1.59891	0.202796	1.7045	0.241345	1.77824	0.276541	1.83858	0.320117	1.90394	0.368721	1.9559	0.427381	1.98942	0.481013	2.02126	0.556433
166	Triatoma carrioni	Loja	57	1.11783	0.590826	0.312024	0.329263	0.339607	0.322368	0.393047	0.296509	0.479242	0.255136	0.57578	0.210315	0.66887	0.170665	0.780923	0.129292	0.903319	0.0930901	1.00848	0.0706795	1.11881	0.0534406	1.2481	0.048269	1.36532	0.0551645	1.47565	0.0706795	1.57736	0.0930901	1.69459	0.127568	1.81009	0.174113	1.89973	0.220658	1.97386	0.275823	2.03419	0.329263	2.08418	0.394771	2.11866	0.45166	2.1359	0.506824
167	Triatoma carrioni	Loja	58	1.00994	0.606713	0.327232	0.0791691	0.376493	0.0791691	0.416957	0.0738912	0.501404	0.0668539	0.601685	0.061576	0.712522	0.0580574	0.814562	0.0580574	0.909565	0.0650946	1.03272	0.0791691	1.12948	0.0985216	1.21217	0.121393	1.323	0.158338	1.44088	0.211118	1.56051	0.270934	1.66783	0.33427	1.77867	0.411679	1.84904	0.473255	1.92117	0.554184	1.97571	0.631594	2.00738	0.701966	2.02673	0.760024	2.03553	0.823359
168	Triatoma carrioni	Loja	60	1.15544	0.599506	0.355222	0.28664	0.402702	0.258503	0.453699	0.230367	0.541626	0.189921	0.64362	0.145958	0.756166	0.109029	0.859919	0.0791336	0.95312	0.0580313	1.04632	0.036929	1.1448	0.0263779	1.24152	0.0281364	1.35758	0.0351705	1.47892	0.0527557	1.59146	0.0791336	1.71808	0.117821	1.82887	0.161784	1.92031	0.207506	2.00648	0.270813	2.06451	0.328844	2.10144	0.383358	2.13133	0.446665	2.15947	0.513489
169	Triatoma carrioni	Loja	55	0.986337	0.612049	0.42707	0.0497391	0.481955	0.0497391	0.533409	0.0445937	0.624312	0.0377331	0.711784	0.0377331	0.814693	0.0463088	0.919316	0.0634603	1.02737	0.0874723	1.13542	0.11663	1.23833	0.157793	1.32924	0.200672	1.42871	0.260702	1.51447	0.320732	1.5968	0.391052	1.67569	0.473379	1.73915	0.550561	1.78889	0.626027	1.81977	0.694633	1.84721	0.78039	1.86264	0.871292	1.86607	0.955334	1.85578	1.02222
170	Triatoma carrioni	Loja	55	0.969579	0.497548	0.333154	0.126369	0.3709	0.119804	0.405364	0.114881	0.469369	0.0984691	0.559633	0.0771341	0.658102	0.0574403	0.794317	0.0393876	0.925609	0.0278996	1.03885	0.0278996	1.14552	0.0361053	1.25876	0.0557991	1.38021	0.0902633	1.48524	0.129651	1.60012	0.183809	1.68874	0.24289	1.77244	0.305254	1.8463	0.377465	1.90045	0.452958	1.92507	0.512039	1.9382	0.56948	1.93984	0.630202	1.93164	0.687642
171	Triatoma carrioni	Loja	56	1.06798	0.529345	0.408895	0.0910495	0.448626	0.0844277	0.498289	0.0778059	0.602582	0.0629069	0.706875	0.0496634	0.796269	0.0430416	0.913806	0.0397307	1.02307	0.0397307	1.13895	0.0480079	1.24655	0.0645624	1.34422	0.0877386	1.44686	0.119192	1.55115	0.152301	1.66207	0.200309	1.75643	0.246661	1.84086	0.301291	1.90376	0.355921	1.96832	0.427105	2.01799	0.5016	2.0511	0.57775	2.066	0.647279	2.05937	0.713497
172	Triatoma carrioni	Loja	55	1.05298	0.602383	0.329137	0.191997	0.375422	0.186854	0.430279	0.176569	0.529706	0.152569	0.647989	0.130284	0.750845	0.118284	0.882843	0.113141	0.997698	0.111427	1.11598	0.118284	1.26512	0.130284	1.40741	0.147426	1.50855	0.169711	1.58912	0.193711	1.68169	0.22971	1.75883	0.269138	1.84111	0.332566	1.91483	0.397708	1.97482	0.46285	2.0314	0.539991	2.06225	0.613704	2.07425	0.68056	2.06911	0.735416
173	Triatoma carrioni	Loja	52	0.931259	0.511397	0.340561	0.154642	0.383999	0.151167	0.46914	0.121629	0.564705	0.0903528	0.682859	0.0625519	0.813175	0.0434388	0.926116	0.0330135	1.03384	0.0330135	1.12941	0.0417013	1.24235	0.0608144	1.35529	0.0886152	1.44391	0.126841	1.53947	0.172018	1.62809	0.229357	1.70975	0.293647	1.77057	0.356199	1.82269	0.439601	1.84702	0.509103	1.86266	0.587293	1.85397	0.649845	1.82617	0.721085	1.78099	0.7958
174	Triatoma carrioni	Loja	58	0.963674	0.524116	0.299012	0.219613	0.344624	0.207788	0.373343	0.195963	0.43078	0.170623	0.527072	0.131768	0.6335	0.096292	0.738239	0.0641947	0.824395	0.0439227	0.908862	0.030408	1.00515	0.0236507	1.09807	0.030408	1.19267	0.0439227	1.30248	0.0726414	1.40384	0.10136	1.4883	0.138525	1.59135	0.184137	1.66906	0.229749	1.74508	0.290565	1.80083	0.341245	1.83968	0.393615	1.86334	0.447673	1.87685	0.501732
175	Triatoma carrioni	Loja	55	1.10559	0.487252	0.511711	0.0972251	0.545825	0.0972251	0.600408	0.0818738	0.66693	0.0665225	0.755627	0.0494654	0.837501	0.0375255	0.927903	0.028997	1.03195	0.0272913	1.14623	0.0307027	1.22811	0.0426426	1.32192	0.0614054	1.44303	0.102342	1.53513	0.144985	1.62212	0.187627	1.71764	0.240504	1.78928	0.291675	1.85581	0.351375	1.90015	0.409369	1.92915	0.467363	1.94962	0.523651	1.95474	0.576528	1.96156	0.634522
176	Triatoma carrioni	Loja	56	1.06993	0.549012	0.456872	0.231022	0.498249	0.222402	0.53273	0.205161	0.589623	0.177577	0.67755	0.141372	0.78444	0.110339	0.894779	0.0862023	0.996498	0.0706858	1.10166	0.0568935	1.23269	0.0568935	1.35165	0.0637897	1.46199	0.0827542	1.57578	0.113787	1.66543	0.148268	1.74818	0.194817	1.81887	0.246538	1.86886	0.301708	1.90852	0.363774	1.93093	0.434459	1.94472	0.496525	1.94472	0.567211	1.93438	0.643069
177	Triatoma carrioni	Loja	58	1.12389	0.562224	0.480838	0.214474	0.51716	0.211015	0.541375	0.202367	0.591534	0.179882	0.690123	0.143559	0.79909	0.114156	0.904598	0.0934001	1.02394	0.0761038	1.15366	0.0709149	1.27128	0.0743742	1.37852	0.0882112	1.47192	0.108967	1.57397	0.148748	1.66909	0.19026	1.75558	0.243878	1.84206	0.299226	1.90432	0.347656	1.97005	0.397815	2.01848	0.447975	2.05134	0.508512	2.06518	0.56213	2.0721	0.622668
178	Triatoma carrioni	Loja	54	1.19464	0.537979	0.562309	0.29144	0.596596	0.282869	0.624025	0.265725	0.694314	0.224581	0.778317	0.178293	0.874321	0.138863	0.989183	0.0994326	1.10576	0.0685742	1.19662	0.0514307	1.28748	0.0445732	1.37663	0.0462876	1.4812	0.0600024	1.57892	0.0788604	1.69721	0.108004	1.80693	0.140577	1.90465	0.186865	1.98008	0.241724	2.03323	0.296584	2.07094	0.3583	2.0898	0.437161	2.09666	0.502306	2.08637	0.584595
179	Triatoma carrioni	Loja	56	1.10705	0.594179	0.436995	0.37016	0.459273	0.361592	0.479838	0.354737	0.539817	0.320463	0.639212	0.25877	0.726611	0.217641	0.824292	0.173084	0.921974	0.13881	1.0248	0.111391	1.13105	0.0925401	1.23558	0.0839716	1.33669	0.0856853	1.44808	0.0993949	1.56461	0.121673	1.676	0.15252	1.7634	0.188508	1.8508	0.234778	1.90907	0.270765	1.96905	0.32389	2.00846	0.382156	2.0376	0.440422	2.05645	0.524394
180	Triatoma carrioni	Loja	54	1.11053	0.532753	0.442311	0.240161	0.475139	0.234978	0.514878	0.214244	0.585717	0.177961	0.6842	0.13995	0.79305	0.0984834	0.927817	0.0604722	1.05222	0.0362833	1.17834	0.0259167	1.30102	0.0259167	1.42023	0.0362833	1.53081	0.0587445	1.63275	0.0846611	1.73123	0.122672	1.8349	0.17105	1.91611	0.226339	1.97658	0.288539	2.00941	0.350739	2.03187	0.416395	2.04396	0.499328	2.03878	0.568439	2.02841	0.639278
181	Triatoma carrioni	Loja	57	1.15222	0.497615	0.515688	0.118744	0.558097	0.110262	0.602202	0.103477	0.675145	0.0797281	0.773532	0.0576757	0.853261	0.0424086	0.968612	0.0305342	1.07039	0.0254451	1.17726	0.0254451	1.28074	0.0356232	1.38082	0.0525866	1.47243	0.0780318	1.55046	0.101781	1.64376	0.1391	1.74384	0.184901	1.84053	0.239184	1.90839	0.286682	1.96097	0.33418	2.01017	0.388463	2.05427	0.446138	2.08481	0.520777	2.09498	0.580149
182	Triatoma carrioni	Loja	59	1.15519	0.532731	0.479439	0.350359	0.502908	0.343654	0.52973	0.335272	0.558228	0.320185	0.615225	0.288334	0.688984	0.251454	0.771126	0.214574	0.868355	0.174342	0.957202	0.144167	1.05443	0.113993	1.16507	0.0905235	1.25057	0.078789	1.33271	0.0754363	1.42826	0.0754363	1.54058	0.0854944	1.6378	0.0989053	1.73	0.119022	1.80879	0.149196	1.88255	0.181047	1.94961	0.224632	1.99319	0.264865	2.03343	0.311803
183	Triatoma carrioni	Loja	50	0.993475	0.524586	0.40404	0.262626	0.436027	0.255892	0.464646	0.242424	0.521886	0.207071	0.602694	0.159933	0.695286	0.116162	0.801347	0.0774411	0.905724	0.0555556	1.02357	0.0420875	1.13805	0.040404	1.23569	0.0488215	1.3468	0.0740741	1.45286	0.111111	1.55724	0.158249	1.6431	0.208754	1.71886	0.271044	1.76936	0.329966	1.79798	0.388889	1.81818	0.469697	1.82492	0.535354	1.81987	0.611111	1.8064	0.676768
184	Triatoma carrioni	Loja	59	1.12724	0.563077	0.420545	0.312405	0.451442	0.302106	0.485772	0.288374	0.559582	0.248894	0.635109	0.211131	0.69862	0.18195	0.791311	0.149336	0.894302	0.120156	1.00931	0.0961246	1.14663	0.0720934	1.27537	0.0532118	1.38351	0.0497788	1.48821	0.0514953	1.60322	0.0652274	1.71479	0.0892585	1.81435	0.120156	1.89674	0.159635	1.96712	0.205981	2.01175	0.25061	2.0581	0.305539	2.10101	0.375916	2.12332	0.427411
185	Triatoma carrioni	Loja	59	0.958368	0.578416	0.255852	0.20234	0.287624	0.200668	0.337791	0.190635	0.403009	0.17224	0.483276	0.150501	0.550165	0.135451	0.625416	0.12709	0.712372	0.122073	0.799328	0.120401	0.889629	0.122073	1.02174	0.132107	1.14548	0.143812	1.27257	0.162207	1.38461	0.183946	1.49999	0.210702	1.59698	0.244146	1.69063	0.28428	1.76922	0.327758	1.84113	0.382942	1.90802	0.446487	1.94983	0.513376	1.97825	0.580266
186	Triatoma carrioni	Loja	56	0.890552	0.5187	0.233332	0.251665	0.274998	0.251665	0.299998	0.241665	0.344998	0.221665	0.429998	0.181666	0.519997	0.141666	0.626663	0.106666	0.723329	0.0816662	0.839995	0.0616663	0.949995	0.0516664	1.04833	0.053333	1.15499	0.058333	1.27499	0.0766662	1.38666	0.103333	1.49499	0.136666	1.58832	0.169999	1.66832	0.214999	1.73332	0.263332	1.79499	0.314998	1.84332	0.381665	1.87666	0.446664	1.89499	0.526664
187	Triatoma carrioni	Loja	60	0.95924	0.575676	0.250432	0.323892	0.275475	0.315544	0.302188	0.305527	0.353943	0.277144	0.435751	0.228728	0.515889	0.185319	0.607714	0.14525	0.69787	0.111859	0.786355	0.0818077	0.883189	0.0601036	0.968336	0.0450777	1.06517	0.03673	1.18371	0.0350604	1.31059	0.0467472	1.42579	0.0651122	1.54433	0.095164	1.66621	0.135233	1.7764	0.185319	1.85486	0.235406	1.90996	0.287162	1.96338	0.347265	1.99678	0.415717
188	Triatoma carrioni	Loja	61	1.08402	0.597333	0.355623	0.298929	0.396854	0.286903	0.441522	0.26457	0.515395	0.225056	0.616756	0.173516	0.707809	0.135721	0.822914	0.0944891	0.943173	0.0652834	1.04282	0.0446676	1.16136	0.0274877	1.28505	0.0240518	1.40531	0.0292057	1.52557	0.0446676	1.66644	0.0738733	1.76265	0.0996431	1.86745	0.137439	1.96022	0.18726	2.03925	0.24739	2.09422	0.314391	2.12515	0.365931	2.15435	0.432932	2.17153	0.494779
189	Triatoma carrioni	Loja	59	1.10819	0.573463	0.496556	0.119447	0.522152	0.122859	0.546041	0.122859	0.605765	0.100676	0.704735	0.0767871	0.83442	0.0546041	0.945334	0.0443659	1.05625	0.0443659	1.16716	0.049485	1.2832	0.0614297	1.39923	0.0870254	1.50332	0.122859	1.62277	0.174051	1.72344	0.232068	1.82412	0.295204	1.91797	0.365165	1.98281	0.430008	2.05448	0.51362	2.09202	0.576756	2.11932	0.638186	2.12956	0.696203	2.13127	0.752513
190	Triatoma carrioni	Loja	55	0.963551	0.602393	0.35425	0.137953	0.407047	0.139656	0.454735	0.13625	0.538188	0.120922	0.63186	0.107297	0.749376	0.0970782	0.85497	0.093672	0.977595	0.0970782	1.08489	0.105594	1.18027	0.120922	1.3063	0.153281	1.44255	0.204375	1.55836	0.262282	1.67247	0.330407	1.77977	0.400235	1.84449	0.459844	1.92794	0.543298	1.98074	0.618235	2.00799	0.674438	2.02161	0.742563	2.02842	0.815798	2.01821	0.899251
191	Triatoma carrioni	Loja	55	1.02696	0.55119	0.294819	0.358986	0.320832	0.346846	0.358986	0.324301	0.419684	0.286148	0.504661	0.234121	0.594841	0.185563	0.69716	0.13527	0.79948	0.0971169	0.915673	0.060698	1.03707	0.0346846	1.14286	0.022545	1.23997	0.0190765	1.35964	0.0260134	1.47756	0.0381531	1.57988	0.0589638	1.66486	0.083243	1.77412	0.12313	1.84695	0.164752	1.90765	0.216779	1.96141	0.275743	1.9961	0.343377	2.01864	0.407544
192	Triatoma carrioni	Loja	54	1.00748	0.531163	0.385227	0.141477	0.443182	0.132954	0.499431	0.119318	0.589772	0.102273	0.686931	0.0818181	0.787499	0.0715909	0.882954	0.0647727	0.981818	0.0613636	1.08579	0.0613636	1.18466	0.0732954	1.2767	0.0903408	1.39943	0.13125	1.52386	0.184091	1.64489	0.24375	1.725	0.293182	1.80511	0.351136	1.86989	0.410795	1.91591	0.472159	1.94829	0.542045	1.96193	0.596591	1.96704	0.663068	1.95682	0.739772
193	Triatoma carrioni	Loja	58	1.00364	0.555153	0.346853	0.167446	0.372483	0.162321	0.411782	0.152069	0.485253	0.129856	0.575811	0.102518	0.673203	0.080306	0.770595	0.0632196	0.862862	0.0495505	0.967089	0.0444246	1.07644	0.0478418	1.19092	0.0580937	1.30198	0.0820146	1.425	0.116187	1.53948	0.155486	1.65396	0.203328	1.75819	0.254587	1.83508	0.302429	1.91026	0.353688	1.97177	0.416908	2.01619	0.486962	2.04011	0.545055	2.05207	0.60144
194	Triatoma carrioni	Loja	55	0.837463	0.571363	0.126436	0.387518	0.157635	0.37274	0.198685	0.349752	0.25123	0.316911	0.325121	0.274219	0.420359	0.229884	0.518881	0.183907	0.627254	0.144498	0.727418	0.114942	0.839076	0.0870274	0.952376	0.0673231	1.05254	0.0558289	1.15599	0.0509028	1.26765	0.059113	1.36452	0.0722492	1.46797	0.0935956	1.55664	0.128078	1.6371	0.172413	1.70607	0.229884	1.76025	0.300491	1.79145	0.369456	1.81444	0.436779
195	Triatoma carrioni	Loja	56	1.08771	0.576719	0.387621	0.305041	0.417956	0.293244	0.458404	0.27639	0.524131	0.242684	0.611767	0.200552	0.702773	0.16179	0.814004	0.121342	0.915122	0.0910066	1.01118	0.0724682	1.11567	0.0606711	1.20837	0.0573005	1.33308	0.0606711	1.46959	0.0758388	1.59767	0.101118	1.71901	0.134825	1.83024	0.183699	1.91451	0.234258	1.98698	0.30167	2.03585	0.377509	2.0645	0.441551	2.07798	0.497166	2.0763	0.576375
196	Triatoma carrioni	Loja	58	1.06297	0.786807	0.346093	0.576253	0.371666	0.559204	0.409174	0.538745	0.47055	0.499533	0.571138	0.438157	0.676842	0.3836	0.791069	0.335863	0.895067	0.296651	1.00418	0.267668	1.12182	0.248914	1.22582	0.238685	1.35198	0.23698	1.50883	0.250619	1.63329	0.274487	1.76286	0.3137	1.84981	0.358027	1.88731	0.381895	1.92141	0.414288	1.96744	0.46714	1.99643	0.521696	2.022	0.581368	2.03734	0.647858
197	Triatoma carrioni	Loja	57	1.02595	0.561929	0.33699	0.265507	0.364222	0.260401	0.415281	0.243382	0.495273	0.211044	0.593987	0.171899	0.689298	0.136158	0.79482	0.100416	0.900342	0.0765886	0.999056	0.0629729	1.10798	0.0510591	1.22542	0.0527611	1.33434	0.0646749	1.43816	0.0816946	1.56241	0.114032	1.67474	0.151475	1.79217	0.200832	1.87046	0.25019	1.94195	0.308057	1.99641	0.381241	2.02705	0.437406	2.04747	0.515697	2.05428	0.588882
198	Triatoma carrioni	Loja	57	1.08782	0.558526	0.344926	0.145864	0.384395	0.142432	0.427296	0.128704	0.49079	0.114975	0.571445	0.0995309	0.667543	0.0858025	0.758494	0.0755062	0.870037	0.0720741	0.976432	0.0720741	1.09141	0.0789383	1.19609	0.0926667	1.31278	0.114975	1.42775	0.145864	1.53758	0.180185	1.64054	0.219654	1.74007	0.264272	1.83274	0.314037	1.91168	0.363803	1.98719	0.42558	2.0421	0.489074	2.0747	0.540556	2.10216	0.61263
199	Triatoma carrioni	Loja	55	1.13801	0.579672	0.492858	0.223406	0.520144	0.219995	0.545725	0.214879	0.590065	0.199531	0.668513	0.170539	0.750372	0.144958	0.857811	0.119377	0.977188	0.0972072	1.11191	0.0869749	1.24323	0.0869749	1.40183	0.104029	1.54167	0.134726	1.66787	0.175655	1.76167	0.216585	1.87081	0.272862	1.96631	0.341078	2.03965	0.41441	2.07887	0.468982	2.11298	0.535492	2.12833	0.600297	2.13685	0.65487	2.13174	0.706031
200	Triatoma carrioni	Loja	53	1.04651	0.578231	0.377559	0.281421	0.41951	0.269185	0.452721	0.255202	0.510404	0.232478	0.604793	0.190527	0.704427	0.150324	0.793573	0.122357	0.912434	0.0926417	1.04353	0.0734142	1.16414	0.0664224	1.283	0.0716662	1.43857	0.0978856	1.56617	0.132845	1.68853	0.173048	1.7934	0.220243	1.88779	0.281421	1.96296	0.344348	2.0119	0.41077	2.04861	0.491176	2.06609	0.568086	2.06609	0.643248	2.04686	0.737638
201	Triatoma carrioni	Loja	55	0.998139	0.534611	0.315414	0.139205	0.352418	0.133919	0.394708	0.125108	0.466954	0.107487	0.576203	0.0845803	0.671356	0.0687215	0.799989	0.0528627	0.923335	0.0493385	1.05021	0.0475764	1.17355	0.058149	1.27752	0.0740078	1.40615	0.107487	1.51892	0.148016	1.62993	0.19383	1.7198	0.239644	1.81143	0.294269	1.89601	0.357704	1.95944	0.422902	2.00526	0.489861	2.03521	0.560345	2.04579	0.618494	2.04755	0.687215
202	Triatoma carrioni	Loja	59	1.12084	0.562553	0.357965	0.376896	0.380338	0.36657	0.4182	0.345918	0.48876	0.306336	0.612671	0.240938	0.690115	0.203076	0.793375	0.15661	0.87254	0.127353	0.956868	0.0980962	1.03431	0.0791654	1.11864	0.0636765	1.23739	0.0516296	1.34925	0.0430247	1.45768	0.0464666	1.54545	0.0550716	1.65387	0.0671185	1.75024	0.0860493	1.83973	0.115306	1.9189	0.149726	1.98946	0.196192	2.04969	0.249543	2.0996	0.309778
203	Triatoma carrioni	Loja	61	1.15343	0.558814	0.390342	0.236623	0.430067	0.224533	0.466337	0.210715	0.542333	0.184808	0.616601	0.1589	0.713323	0.131265	0.823862	0.10363	0.936129	0.07945	1.03285	0.0673598	1.12785	0.0569968	1.21593	0.0552696	1.30574	0.0604511	1.40247	0.0725413	1.50955	0.0898131	1.60455	0.110539	1.70127	0.136447	1.7859	0.169263	1.87571	0.210715	1.96034	0.259076	2.00525	0.297074	2.05188	0.345435	2.09161	0.398977
204	Triatoma carrioni	Loja	55	1.10965	0.548589	0.381146	0.291868	0.41205	0.283284	0.451538	0.260965	0.518496	0.22491	0.587171	0.185422	0.654129	0.154519	0.741689	0.116747	0.842985	0.0824099	0.961449	0.0515062	1.0988	0.0326206	1.24645	0.0223193	1.37693	0.0309037	1.5057	0.0515062	1.6379	0.0841268	1.75121	0.120181	1.83362	0.161386	1.9023	0.199157	1.97097	0.259248	2.01733	0.315905	2.05853	0.394881	2.086	0.470423	2.08943	0.530514
205	Triatoma carrioni	Loja	57	1.07975	0.534881	0.35899	0.268817	0.379406	0.267116	0.413434	0.253505	0.467878	0.227984	0.535933	0.195658	0.636314	0.156526	0.728188	0.1242	0.826867	0.0969783	0.930651	0.0714577	1.03443	0.0527426	1.15864	0.0425343	1.26582	0.0425343	1.37301	0.0493398	1.49551	0.0663535	1.6163	0.0935755	1.7371	0.132707	1.81877	0.170137	1.88342	0.207568	1.93616	0.246699	1.9821	0.294338	2.02123	0.353886	2.04845	0.415135
206	Triatoma carrioni	Loja	55	0.953868	0.63506	0.19133	0.335266	0.242234	0.317712	0.30367	0.294893	0.398457	0.252766	0.491489	0.214149	0.603829	0.175532	0.733723	0.140425	0.85835	0.117606	0.974201	0.107074	1.09532	0.101808	1.21995	0.10883	1.35159	0.122872	1.5008	0.145691	1.61489	0.173776	1.7325	0.219415	1.82377	0.272074	1.89574	0.33351	1.95893	0.407234	1.98877	0.47218	2.00808	0.531861	2.02037	0.612606	2.00984	0.688084
207	Triatoma carrioni	Loja	55	0.901989	0.509628	0.209049	0.164498	0.241606	0.161071	0.281017	0.149076	0.354698	0.128514	0.447228	0.0993841	0.538045	0.0822489	0.64771	0.0634002	0.747094	0.0531191	0.879035	0.0479785	1.01098	0.0514056	1.1412	0.0582596	1.27657	0.0805354	1.39138	0.104525	1.52675	0.135368	1.63641	0.171352	1.72551	0.212476	1.79919	0.258741	1.87288	0.327282	1.91743	0.392396	1.94656	0.460937	1.95855	0.538045	1.96198	0.608299
208	Triatoma carrioni	Loja	53	0.975378	0.564584	0.2585	0.31122	0.287411	0.304418	0.33503	0.280609	0.411559	0.241493	0.513599	0.193875	0.627543	0.147957	0.727882	0.112243	0.846928	0.0833322	0.969375	0.0612237	1.10713	0.0493191	1.23978	0.0476184	1.37923	0.0561217	1.51529	0.0714276	1.60882	0.0901349	1.71426	0.119046	1.8163	0.164964	1.90304	0.229589	1.96596	0.295915	2.01358	0.372444	2.03739	0.447273	2.04589	0.537408	2.03739	0.62074
209	Triatoma carrioni	Loja	53	1.03201	0.556471	0.309807	0.28571	0.349393	0.273662	0.395864	0.249566	0.483642	0.199653	0.593796	0.148019	0.700507	0.110153	0.826151	0.0826151	0.950073	0.0619613	1.06883	0.0550767	1.21169	0.0619613	1.34766	0.0791728	1.46298	0.0981054	1.5628	0.123923	1.68672	0.161788	1.78655	0.204817	1.87261	0.258172	1.95006	0.31497	1.99309	0.370047	2.03612	0.437171	2.05505	0.497412	2.0671	0.557652	2.06538	0.616171
210	Triatoma carrioni	Loja	51	1.02096	0.624721	0.293764	0.370621	0.350126	0.338171	0.450894	0.286933	0.572157	0.225447	0.696836	0.179333	0.847134	0.138342	0.980353	0.1076	1.13748	0.0905204	1.28095	0.0888125	1.45345	0.102476	1.55593	0.119555	1.67036	0.150298	1.77113	0.186165	1.84969	0.232279	1.91459	0.281809	1.96925	0.341586	2.01536	0.418443	2.03756	0.483345	2.04952	0.551662	2.0461	0.625103	2.02902	0.70196	1.98462	0.787357
211	Triatoma carrioni	Loja	55	1.11356	0.58588	0.394563	0.219977	0.431225	0.206011	0.480109	0.18506	0.553435	0.153635	0.63549	0.120464	0.73675	0.0925302	0.857213	0.0715799	1.00736	0.0558673	1.16448	0.0506297	1.32161	0.0611048	1.47001	0.0820551	1.60968	0.108243	1.78426	0.160618	1.90647	0.21474	2.01471	0.279336	2.08979	0.343933	2.14216	0.410275	2.17359	0.476618	2.1893	0.546452	2.19454	0.598827	2.19104	0.661678	2.1666	0.729766
212	Triatoma carrioni	Loja	54	0.966719	0.550435	0.25762	0.172305	0.299442	0.162267	0.342936	0.147212	0.418215	0.120446	0.52026	0.0869887	0.635687	0.0635687	0.73104	0.0468401	0.851486	0.0334572	0.980296	0.0351301	1.11245	0.0434944	1.25632	0.0635687	1.4052	0.100372	1.53067	0.142193	1.63606	0.18736	1.73141	0.237546	1.82342	0.299442	1.88699	0.361338	1.94052	0.433271	1.9723	0.500185	1.99238	0.5671	1.99405	0.642378	1.98736	0.699256
213	Triatoma carrioni	Loja	55	1.00262	0.573179	0.375988	0.18633	0.420907	0.174685	0.464162	0.164703	0.549009	0.138084	0.647165	0.108138	0.765285	0.0781922	0.880078	0.0565645	1.0165	0.0465826	1.13628	0.0515736	1.26106	0.0698739	1.4008	0.104811	1.52392	0.148066	1.6437	0.201303	1.74019	0.257868	1.82337	0.322751	1.87828	0.38597	1.93318	0.467489	1.96312	0.544018	1.97976	0.613892	1.97976	0.678775	1.96312	0.745321	1.93484	0.803549
214	Triatoma carrioni	Loja	49	1.08597	0.588261	0.388538	0.248381	0.432892	0.234188	0.50031	0.204027	0.601436	0.163222	0.73982	0.117094	0.879977	0.0816108	1.03078	0.0549986	1.20465	0.0443537	1.33593	0.0549986	1.5027	0.083385	1.66593	0.129513	1.78124	0.175641	1.89479	0.241284	1.97285	0.301605	2.04382	0.388538	2.08285	0.466601	2.10059	0.537567	2.10059	0.613855	2.08817	0.686595	2.05979	0.76998	2.02253	0.835624	1.96753	0.895945
215	Triatoma carrioni	Loja	55	0.951611	0.552966	0.276307	0.228843	0.315295	0.213587	0.374625	0.19155	0.44582	0.161038	0.559394	0.118659	0.681444	0.0847567	0.784847	0.0576346	0.915373	0.0389881	1.0442	0.0322076	1.1832	0.037293	1.31881	0.0559394	1.44764	0.0864519	1.58665	0.133916	1.69513	0.18477	1.79684	0.249185	1.86804	0.322076	1.9172	0.391576	1.94093	0.459381	1.95279	0.533967	1.94771	0.601773	1.92737	0.667883	1.90194	0.720432
216	Triatoma carrioni	Loja	53	1.04459	0.612182	0.28446	0.397203	0.324354	0.371185	0.376389	0.331292	0.470053	0.267115	0.56892	0.215079	0.690336	0.163044	0.827362	0.117947	0.97653	0.0832565	1.12223	0.0659114	1.28007	0.0624424	1.47087	0.0676459	1.6235	0.0901946	1.74145	0.124885	1.83164	0.166513	1.90623	0.216814	1.9652	0.26538	2.00336	0.322619	2.03458	0.379858	2.05366	0.452707	2.05887	0.516884	2.05193	0.579327	2.02938	0.65738
217	Triatoma carrioni	Loja	56	0.921265	0.579461	0.182556	0.301919	0.217663	0.282611	0.254525	0.270323	0.333516	0.233461	0.428304	0.194843	0.519582	0.161492	0.635435	0.126385	0.767086	0.091278	0.886449	0.0684585	1.00757	0.056171	1.13044	0.050905	1.23752	0.050905	1.38848	0.0684585	1.49555	0.0895226	1.59561	0.12463	1.71848	0.180801	1.79572	0.233461	1.85013	0.289632	1.89402	0.356335	1.92035	0.416017	1.9379	0.472188	1.94141	0.530114
218	Triatoma carrioni	Loja	57	0.920209	0.602803	0.173645	0.385114	0.218346	0.364483	0.252731	0.342132	0.309466	0.304309	0.367921	0.266485	0.453884	0.223504	0.539847	0.187399	0.649879	0.147856	0.790859	0.108313	0.897453	0.0859629	1.01952	0.0739281	1.16222	0.0790859	1.30148	0.0911207	1.4287	0.108313	1.55421	0.140979	1.64361	0.178803	1.73301	0.226942	1.79662	0.275081	1.83789	0.319782	1.87571	0.37136	1.9015	0.433253	1.92041	0.496865
219	Triatoma carrioni	Loja	54	1.15659	0.558607	0.379489	0.224163	0.427145	0.211808	0.483627	0.194157	0.577176	0.158856	0.716616	0.114729	0.827815	0.0864881	0.953134	0.0617772	1.09081	0.0458917	1.22319	0.0405965	1.34321	0.0441266	1.48089	0.0635423	1.60974	0.0864881	1.728	0.112964	1.83567	0.15003	1.94157	0.195922	2.03159	0.243579	2.10925	0.305356	2.16926	0.374193	2.20633	0.444796	2.22928	0.517164	2.23457	0.577176	2.21692	0.646013
220	Triatoma carrioni	Loja	56	0.982739	0.509587	0.294869	0.0406715	0.325372	0.0423662	0.389769	0.0389769	0.462639	0.0321983	0.566012	0.0254197	0.67108	0.0271144	0.804957	0.0321983	0.932056	0.0457555	1.04221	0.0643966	1.15914	0.0932056	1.28624	0.127099	1.43706	0.181327	1.55908	0.227083	1.65567	0.274533	1.75226	0.330456	1.82005	0.384685	1.88106	0.443997	1.92342	0.505005	1.94715	0.557539	1.9624	0.611768	1.97596	0.660912	1.97765	0.701584
221	Triatoma carrioni	Loja	53	1.05749	0.578648	0.372774	0.106002	0.411641	0.102469	0.454042	0.0989353	0.522944	0.0883351	0.611279	0.0759681	0.704914	0.0724347	0.825049	0.0742014	0.957552	0.0830349	1.07592	0.100702	1.20666	0.130736	1.35859	0.173137	1.49286	0.217304	1.6501	0.277372	1.78613	0.340973	1.8992	0.411641	1.97871	0.480543	2.04231	0.554744	2.07411	0.614812	2.09707	0.68548	2.10414	0.742014	2.10237	0.805616	2.08471	0.85685
222	Triatoma carrioni	Loja	54	1.25059	0.635495	0.529597	0.249119	0.559212	0.240409	0.585344	0.235183	0.672448	0.205567	0.813558	0.165499	0.945957	0.144594	1.10623	0.130657	1.27521	0.127173	1.45987	0.14111	1.59227	0.158531	1.71422	0.189888	1.82049	0.22473	1.92327	0.276993	2.01038	0.337966	2.07832	0.395455	2.12884	0.454687	2.15323	0.487786	2.17588	0.541791	2.18633	0.580117	2.20026	0.649801	2.20201	0.70729	2.19852	0.761295
223	Triatoma carrioni	Loja	55	1.1627	0.59171	0.401967	0.362488	0.419912	0.35531	0.448624	0.340954	0.470158	0.330187	0.518609	0.301475	0.608334	0.25123	0.723182	0.197395	0.829057	0.152532	0.949289	0.111259	1.05157	0.0843413	1.19513	0.0610129	1.31357	0.0538349	1.45534	0.0556294	1.57736	0.0663964	1.694	0.0879303	1.81603	0.122026	1.91293	0.15971	2.00266	0.208162	2.0852	0.272763	2.14083	0.342749	2.18211	0.421707	2.20185	0.484514
224	Triatoma carrioni	Loja	55	1.05248	0.583701	0.40367	0.281036	0.451361	0.265707	0.505865	0.241862	0.596138	0.19928	0.727288	0.14137	0.829483	0.109008	0.947007	0.0766463	1.06623	0.0562073	1.16843	0.0493943	1.26722	0.0562073	1.39667	0.0732398	1.52271	0.105602	1.64364	0.148183	1.73391	0.189061	1.81396	0.240158	1.8872	0.303179	1.95363	0.378122	1.98769	0.442845	2.00984	0.507569	2.01665	0.568886	2.01154	0.630203	1.99451	0.68641
225	Triatoma carrioni	Loja	52	1.08148	0.58648	0.429283	0.255156	0.467212	0.244812	0.537897	0.21378	0.627547	0.177575	0.741333	0.136198	0.848223	0.0999937	0.972353	0.0741333	1.1189	0.056893	1.23441	0.0551689	1.38784	0.0741333	1.50335	0.101718	1.62231	0.137922	1.73955	0.189643	1.83954	0.251708	1.92057	0.32067	1.98953	0.398251	2.02401	0.468936	2.0516	0.555138	2.06022	0.625823	2.04642	0.698232	2.01539	0.762021	1.97746	0.822362
226	Triatoma carrioni	Loja	53	0.958274	0.668469	0.2033	0.500431	0.238052	0.476105	0.274542	0.451778	0.354472	0.39965	0.453516	0.335359	0.55256	0.279755	0.681143	0.217201	0.787137	0.172023	0.903557	0.135534	1.01824	0.111207	1.15725	0.0955685	1.27019	0.0938309	1.39182	0.100781	1.5152	0.121633	1.62119	0.154647	1.70807	0.194612	1.75151	0.227627	1.82101	0.291918	1.86619	0.357947	1.89226	0.413551	1.90442	0.470892	1.90789	0.564723
227	Triatoma carrioni	Loja	54	1.23012	0.773095	0.480042	0.816761	0.505943	0.79604	0.540478	0.751144	0.581921	0.692434	0.631997	0.633724	0.709702	0.554293	0.79604	0.476588	0.891012	0.40061	0.985985	0.340173	1.09995	0.286643	1.22773	0.241748	1.36242	0.207212	1.50747	0.183037	1.62144	0.17095	1.75094	0.17095	1.85628	0.177857	1.94952	0.195125	2.03068	0.22966	2.09802	0.27801	2.14465	0.326359	2.17745	0.381616	2.19645	0.445506
228	Triatoma carrioni	Loja	54	0.998744	0.602589	0.280973	0.392665	0.303661	0.383939	0.340309	0.361252	0.399645	0.322858	0.500866	0.263522	0.59685	0.209421	0.696326	0.167537	0.795801	0.127398	0.916218	0.0959847	1.04187	0.078533	1.15531	0.0715522	1.2862	0.0732974	1.43104	0.0855137	1.52877	0.10122	1.6265	0.132633	1.71376	0.167537	1.78881	0.214657	1.83942	0.268757	1.8813	0.333329	1.9162	0.392665	1.92842	0.44502	1.93017	0.523553
229	Triatoma carrioni	Loja	54	1.18342	0.663827	0.465751	0.332426	0.506638	0.318204	0.542191	0.296872	0.615076	0.257763	0.702182	0.216877	0.815954	0.177768	0.95639	0.142214	1.08083	0.126215	1.21415	0.124437	1.34215	0.12977	1.46303	0.149325	1.59635	0.184878	1.73857	0.234653	1.84878	0.279095	1.943	0.332426	2.01944	0.385756	2.0941	0.456863	2.1421	0.533303	2.16521	0.593744	2.18299	0.668406	2.18299	0.735958	2.17054	0.805288
230	Rhodnius ecuadoriensis	Loja	76	0.858004	0.500632	0.236803	0.349242	0.252136	0.337317	0.264061	0.328799	0.286208	0.316873	0.306652	0.313466	0.321984	0.31517	0.330502	0.323688	0.333909	0.337317	0.337317	0.347538	0.347538	0.340724	0.354353	0.330502	0.362871	0.306652	0.378204	0.281097	0.39524	0.260654	0.422498	0.245321	0.480421	0.221471	0.551973	0.195916	0.637154	0.172066	0.746185	0.144808	0.856921	0.127771	0.981285	0.11755	1.11417	0.112439
231	Rhodnius ecuadoriensis	Loja	87	0.971285	0.494585	0.26393	0.284364	0.284364	0.270742	0.304797	0.257119	0.330339	0.248605	0.354178	0.252011	0.364394	0.26393	0.366097	0.280958	0.379719	0.280958	0.38653	0.267336	0.391639	0.248605	0.401855	0.221361	0.418883	0.200928	0.437614	0.187305	0.483589	0.166872	0.555105	0.141331	0.64365	0.119194	0.739005	0.102167	0.837766	0.0885444	0.95015	0.0817333	1.06253	0.076625	1.20557	0.0800305	1.33157	0.0902472
232	Rhodnius ecuadoriensis	Loja	75	1.03713	0.564291	0.399219	0.281501	0.412868	0.269558	0.43334	0.259322	0.460638	0.250792	0.477698	0.25591	0.489641	0.271264	0.493053	0.295149	0.501583	0.291737	0.515232	0.274676	0.52888	0.252498	0.545941	0.230319	0.563001	0.21667	0.593711	0.204728	0.656835	0.182549	0.730196	0.167194	0.830854	0.155252	0.951984	0.148428	1.11747	0.153546	1.28467	0.167194	1.4348	0.194491	1.58323	0.237143	1.72142	0.293443
233	Rhodnius ecuadoriensis	Loja	74	0.883239	0.547477	0.310409	0.173334	0.331634	0.166259	0.35728	0.163606	0.384695	0.163606	0.396192	0.174218	0.397076	0.197211	0.404151	0.202518	0.414763	0.19898	0.428913	0.182177	0.442178	0.162722	0.46075	0.145034	0.496124	0.133538	0.552723	0.122926	0.662383	0.114966	0.774696	0.119388	0.920615	0.139728	1.06742	0.168912	1.22926	0.207824	1.40436	0.264423	1.53436	0.317484	1.61837	0.359933	1.69001	0.398845
234	Rhodnius ecuadoriensis	Loja	74	0.945375	0.628892	0.324532	0.301351	0.336122	0.291543	0.353062	0.284411	0.379809	0.279953	0.398532	0.280845	0.413689	0.291543	0.415472	0.32364	0.428845	0.320074	0.440436	0.310266	0.452918	0.291543	0.463616	0.273712	0.486797	0.255881	0.526026	0.24429	0.586653	0.237158	0.663328	0.233591	0.756943	0.2327	0.855907	0.239832	0.929908	0.248748	1.0262	0.264796	1.1421	0.287086	1.28654	0.320965	1.43097	0.359303
235	Rhodnius ecuadoriensis	Loja	62	0.809321	0.577549	0.238736	0.244161	0.25863	0.238736	0.283951	0.231501	0.307463	0.229693	0.327357	0.240544	0.330974	0.262248	0.329166	0.276716	0.343635	0.276716	0.356295	0.255013	0.374381	0.236927	0.394276	0.22065	0.42683	0.206181	0.461194	0.198946	0.578753	0.191712	0.743336	0.197138	0.90611	0.217032	1.10144	0.256822	1.28049	0.302037	1.43603	0.363529	1.56625	0.421405	1.66211	0.473854	1.76339	0.55705
236	Rhodnius ecuadoriensis	Loja	79	1.08994	0.566267	0.315422	0.364936	0.329176	0.346598	0.347515	0.333761	0.367687	0.322758	0.398863	0.320007	0.412616	0.342013	0.425453	0.342013	0.429121	0.322758	0.439207	0.297084	0.460297	0.267742	0.499724	0.243902	0.560241	0.220062	0.63818	0.191637	0.737208	0.16413	0.844488	0.147625	0.960938	0.14029	1.11223	0.137539	1.20667	0.146708	1.33138	0.159545	1.45975	0.179717	1.56152	0.19989	1.6413	0.216394
237	Rhodnius ecuadoriensis	Loja	82	1.01919	0.510494	0.331991	0.238208	0.343245	0.231644	0.357313	0.226017	0.377945	0.22039	0.400453	0.22039	0.412644	0.227892	0.422023	0.252276	0.435152	0.247587	0.454847	0.226017	0.463287	0.206322	0.478292	0.187566	0.497049	0.176312	0.529873	0.16412	0.597397	0.148177	0.672423	0.134109	0.757765	0.123793	0.870305	0.119104	0.994098	0.117229	1.10851	0.12098	1.19667	0.127545	1.26513	0.137861	1.35047	0.15099
238	Rhodnius ecuadoriensis	Loja	77	0.884266	0.503857	0.186838	0.295685	0.198837	0.281115	0.217692	0.26483	0.244261	0.25626	0.265688	0.257974	0.272544	0.267402	0.275115	0.286257	0.287114	0.281972	0.303398	0.258831	0.31454	0.235691	0.329967	0.207408	0.346251	0.192838	0.389961	0.171411	0.440527	0.150842	0.503092	0.126844	0.587941	0.104561	0.684788	0.0882768	0.793634	0.0788492	0.933335	0.0728498	1.07046	0.0737069	1.21445	0.0779921	1.38586	0.0977044
239	Rhodnius ecuadoriensis	Loja	74	1.11446	0.663971	0.499954	0.387972	0.515826	0.378272	0.532579	0.3721	0.550214	0.369455	0.566968	0.371218	0.578431	0.379154	0.582839	0.396789	0.597829	0.395908	0.60841	0.385326	0.6234	0.364164	0.636626	0.343884	0.650734	0.328894	0.672778	0.317431	0.731856	0.300678	0.815622	0.282161	0.917024	0.268935	1.02548	0.265408	1.17273	0.27158	1.2953	0.276871	1.40287	0.291861	1.54483	0.320958	1.67974	0.353583
240	Rhodnius ecuadoriensis	Loja	86	1.00407	0.50443	0.314441	0.141411	0.327616	0.135262	0.350453	0.128236	0.375046	0.124722	0.389977	0.129114	0.397882	0.138776	0.400517	0.151072	0.403152	0.17303	0.417205	0.167761	0.431259	0.155464	0.447069	0.137897	0.466392	0.115061	0.490985	0.0983727	0.526118	0.0895894	0.573548	0.0825628	0.649084	0.0790495	0.754483	0.0790495	0.880962	0.0843194	1.01183	0.0974943	1.15764	0.117696	1.29553	0.141411	1.43343	0.17303
241	Rhodnius ecuadoriensis	Loja	86	0.864976	0.61713	0.15337	0.300349	0.167063	0.289394	0.188973	0.280265	0.218187	0.274787	0.238271	0.276613	0.245574	0.283916	0.246487	0.311304	0.260181	0.31313	0.270223	0.304914	0.284829	0.288481	0.298523	0.266571	0.31313	0.2474	0.328649	0.235532	0.364253	0.220925	0.422679	0.208145	0.484758	0.196277	0.565094	0.184409	0.650908	0.180757	0.760458	0.180757	0.861791	0.188973	1.0106	0.204493	1.13932	0.224577
242	Rhodnius ecuadoriensis	Loja	79	1.12315	0.517101	0.554294	0.174992	0.580864	0.168579	0.611098	0.163998	0.628506	0.166746	0.641332	0.183238	0.645913	0.206143	0.661489	0.20431	0.673399	0.198813	0.691723	0.184154	0.710047	0.162165	0.722873	0.148423	0.741197	0.139261	0.769599	0.131931	0.834648	0.126434	0.938178	0.120937	1.04812	0.121853	1.15165	0.133764	1.25793	0.148423	1.3697	0.172244	1.48331	0.199729	1.59967	0.232712	1.72977	0.271192
243	Rhodnius ecuadoriensis	Loja	75	1.14622	0.542554	0.583679	0.223091	0.608265	0.217628	0.63285	0.213075	0.660168	0.211254	0.672916	0.213985	0.677469	0.222181	0.678379	0.247677	0.692948	0.246766	0.710249	0.239482	0.725729	0.22127	0.74212	0.199416	0.760331	0.184847	0.795844	0.174831	0.852299	0.168457	0.943357	0.161172	1.0508	0.159351	1.15188	0.165725	1.26479	0.181205	1.39409	0.203969	1.53705	0.235839	1.67819	0.269531	1.7911	0.309596
244	Rhodnius ecuadoriensis	Loja	78	1.21878	0.532903	0.659446	0.17733	0.671453	0.170865	0.688078	0.162553	0.712091	0.157011	0.740723	0.160705	0.7555	0.169018	0.764736	0.182872	0.764736	0.207809	0.785055	0.199496	0.799833	0.184719	0.812763	0.167171	0.8377	0.149622	0.86079	0.142234	0.902352	0.137616	0.967927	0.136692	1.05659	0.136692	1.14803	0.142234	1.25055	0.155164	1.36784	0.175483	1.48514	0.199496	1.58674	0.225357	1.66155	0.2466
245	Rhodnius ecuadoriensis	Loja	90	1.02509	0.5231	0.302138	0.245164	0.315087	0.233941	0.335805	0.217539	0.359113	0.206317	0.381557	0.200274	0.395369	0.203727	0.398822	0.21495	0.403139	0.235668	0.416951	0.233078	0.431626	0.225309	0.440259	0.20977	0.448028	0.188189	0.45925	0.170924	0.485148	0.156249	0.554208	0.131214	0.664704	0.10618	0.771747	0.0940945	0.887423	0.0854619	1.03418	0.0854619	1.15848	0.0932312	1.34408	0.11136	1.51069	0.138984
246	Rhodnius ecuadoriensis	Loja	74	0.830401	0.53265	0.153209	0.354295	0.167137	0.343849	0.188899	0.333403	0.216755	0.323827	0.234165	0.327309	0.244611	0.352554	0.255057	0.347331	0.270726	0.327309	0.27769	0.302935	0.282913	0.287266	0.292489	0.272467	0.320345	0.252446	0.404784	0.213273	0.506633	0.178453	0.611964	0.147115	0.741668	0.121	0.869632	0.107072	0.965388	0.101849	1.06898	0.100978	1.18127	0.100978	1.32578	0.116647	1.45548	0.141892
247	Rhodnius ecuadoriensis	Loja	83	0.944183	0.507752	0.291377	0.238805	0.314545	0.229894	0.34395	0.222765	0.367117	0.225439	0.375137	0.237913	0.375137	0.263754	0.384048	0.263754	0.395631	0.254844	0.401869	0.24326	0.407215	0.220092	0.415235	0.194251	0.429492	0.179103	0.471372	0.1595	0.540874	0.138115	0.629981	0.116729	0.725324	0.102472	0.828687	0.0935615	0.98195	0.0926704	1.1263	0.0971257	1.22432	0.106036	1.35976	0.124749	1.5451	0.161282
248	Rhodnius ecuadoriensis	Loja	79	1.01829	0.646336	0.342384	0.407516	0.366148	0.393433	0.390793	0.383751	0.413677	0.381111	0.425119	0.386392	0.43128	0.407516	0.437441	0.426879	0.452404	0.417198	0.463846	0.400474	0.465607	0.381111	0.470007	0.359107	0.48585	0.343264	0.523697	0.32214	0.605553	0.294855	0.717333	0.264929	0.811511	0.250847	0.949696	0.241165	1.07908	0.238524	1.24015	0.241165	1.38098	0.249086	1.50948	0.26933	1.67143	0.305417
249	Rhodnius ecuadoriensis	Loja	91	1.07133	0.627689	0.387647	0.350644	0.402624	0.340072	0.422007	0.333905	0.447556	0.333905	0.467819	0.337429	0.4687	0.371789	0.481035	0.370027	0.495131	0.358573	0.505703	0.33831	0.519799	0.315404	0.539182	0.296021	0.562969	0.278401	0.608782	0.2599	0.664286	0.245803	0.74622	0.226421	0.828155	0.213206	0.913613	0.202634	1.03079	0.198229	1.14973	0.200872	1.24664	0.20792	1.36205	0.21673	1.48275	0.238755
250	Rhodnius ecuadoriensis	Loja	85	0.945296	0.584752	0.27203	0.336966	0.28958	0.329069	0.308886	0.321171	0.333456	0.316783	0.344864	0.319416	0.352762	0.328191	0.357149	0.361537	0.368557	0.355394	0.382597	0.336966	0.393127	0.320293	0.403658	0.290458	0.415065	0.27554	0.444023	0.2615	0.491409	0.244827	0.579161	0.222012	0.66779	0.201829	0.752909	0.188666	0.884536	0.176381	0.981941	0.178136	1.09602	0.184278	1.20044	0.193054	1.35489	0.209726
251	Rhodnius ecuadoriensis	Loja	85	0.995577	0.492821	0.354699	0.191452	0.368374	0.184614	0.388032	0.181196	0.410254	0.181196	0.423074	0.18376	0.432476	0.194871	0.435895	0.221366	0.447861	0.219657	0.456408	0.205982	0.46239	0.188888	0.470083	0.16923	0.482903	0.1547	0.503416	0.136751	0.532476	0.123076	0.579484	0.110256	0.667517	0.0923072	0.75897	0.0794867	0.849568	0.0735038	0.958969	0.0735038	1.07521	0.0760679	1.19914	0.087179	1.30854	0.101709
252	Rhodnius ecuadoriensis	Loja	94	0.987601	0.604973	0.230532	0.405389	0.238362	0.39582	0.253151	0.384511	0.273159	0.375811	0.292298	0.372332	0.315786	0.370592	0.321875	0.377551	0.327095	0.38973	0.329705	0.409739	0.342754	0.401039	0.351453	0.39147	0.356673	0.373201	0.361022	0.350583	0.372332	0.333185	0.39669	0.310566	0.439316	0.287948	0.515001	0.26011	0.569806	0.241842	0.633312	0.224443	0.702036	0.209654	0.795989	0.194865	0.890812	0.184426
253	Rhodnius ecuadoriensis	Loja	82	1.05653	0.621625	0.477967	0.238983	0.490002	0.234685	0.506335	0.229527	0.535563	0.227808	0.552756	0.231246	0.570809	0.243282	0.571669	0.269931	0.582844	0.266492	0.594879	0.257036	0.611213	0.240703	0.627546	0.22265	0.64302	0.210615	0.674827	0.203738	0.743599	0.19858	0.824406	0.192562	0.912951	0.196001	1.02041	0.208036	1.13044	0.228667	1.22071	0.250159	1.31355	0.275948	1.40123	0.307755	1.49579	0.34558
254	Rhodnius ecuadoriensis	Loja	86	0.88132	0.64258	0.219684	0.25907	0.236313	0.252068	0.262571	0.246816	0.287077	0.245066	0.301956	0.250317	0.309833	0.25907	0.311584	0.294954	0.324712	0.290578	0.332589	0.283576	0.341342	0.269572	0.35272	0.249442	0.363223	0.234563	0.382478	0.22231	0.412236	0.210932	0.462999	0.203055	0.532143	0.196928	0.63367	0.192552	0.740449	0.196928	0.855105	0.211807	1.00389	0.244191	1.17019	0.286202	1.30322	0.329088
255	Rhodnius ecuadoriensis	Loja	83	0.937029	0.567966	0.297192	0.205881	0.317005	0.197267	0.340264	0.190375	0.365245	0.188653	0.383335	0.197267	0.388504	0.208465	0.388504	0.232585	0.399702	0.227417	0.410039	0.21105	0.420376	0.190375	0.439328	0.167117	0.464309	0.152473	0.499628	0.140413	0.577156	0.129214	0.703786	0.119738	0.816633	0.122323	0.97772	0.141274	1.10693	0.167117	1.2439	0.19899	1.4136	0.249814	1.57124	0.304945	1.70218	0.361799
256	Rhodnius ecuadoriensis	Loja	87	1.07377	0.601965	0.392189	0.279093	0.412255	0.270884	0.437793	0.266324	0.456946	0.266324	0.468803	0.271796	0.475188	0.289126	0.481572	0.305543	0.491605	0.300983	0.50255	0.288214	0.509846	0.272708	0.515319	0.252643	0.520791	0.237138	0.53812	0.221633	0.577339	0.201567	0.641184	0.182414	0.700469	0.172381	0.785291	0.160524	0.873762	0.153228	0.981386	0.155964	1.08901	0.165996	1.22126	0.184238	1.35442	0.210688
257	Rhodnius ecuadoriensis	Loja	86	1.10017	0.658731	0.45983	0.258597	0.481683	0.252223	0.515373	0.250402	0.536316	0.256776	0.547243	0.268613	0.5436	0.291377	0.557259	0.289556	0.570006	0.278629	0.582754	0.257687	0.599144	0.238565	0.630103	0.219443	0.675631	0.208517	0.731174	0.199411	0.815856	0.192127	0.92148	0.190306	1.03894	0.19668	1.1992	0.224907	1.36128	0.264971	1.48511	0.303214	1.61168	0.3451	1.73096	0.396091	1.85753	0.46074
258	Rhodnius ecuadoriensis	Loja	87	1.00298	0.614274	0.301316	0.395811	0.312014	0.385114	0.331626	0.367285	0.350347	0.356587	0.369067	0.356587	0.383331	0.363719	0.386005	0.383331	0.398486	0.384222	0.408292	0.376199	0.416315	0.357478	0.428796	0.32806	0.445734	0.313796	0.480501	0.290618	0.525966	0.271898	0.611547	0.241588	0.714957	0.213952	0.801429	0.199689	0.915537	0.190774	1.03945	0.184534	1.15712	0.183642	1.25608	0.1881	1.38801	0.195231
259	Rhodnius ecuadoriensis	Loja	82	0.987849	0.462516	0.295757	0.291471	0.311188	0.283755	0.32919	0.274325	0.347193	0.270039	0.363481	0.271753	0.37634	0.278612	0.381484	0.301758	0.389199	0.2949	0.398629	0.283755	0.408916	0.265753	0.41406	0.245178	0.421775	0.229747	0.432062	0.220317	0.454351	0.204887	0.503215	0.178311	0.571797	0.151736	0.650665	0.12859	0.727819	0.113159	0.808402	0.0985856	0.916418	0.090013	1.02615	0.0857267	1.15474	0.0848694
260	Rhodnius ecuadoriensis	Loja	80	1.06365	0.566122	0.414448	0.448699	0.424723	0.436711	0.441849	0.422154	0.459831	0.411879	0.475245	0.40931	0.487233	0.420442	0.494939	0.429861	0.503502	0.421298	0.512065	0.405028	0.514634	0.38619	0.516347	0.369064	0.526622	0.349369	0.549742	0.32368	0.603689	0.286859	0.67048	0.250039	0.751828	0.211505	0.852015	0.177253	0.959909	0.15499	1.07037	0.137864	1.17912	0.125019	1.26218	0.114744	1.35466	0.113031
261	Rhodnius ecuadoriensis	Loja	81	0.858811	0.60801	0.166666	0.337672	0.178818	0.327255	0.199652	0.312498	0.224825	0.30729	0.241318	0.308158	0.253471	0.322915	0.250867	0.356769	0.261283	0.354165	0.272568	0.346352	0.282116	0.331595	0.289061	0.310762	0.296005	0.292533	0.310762	0.2717	0.344616	0.251735	0.419268	0.221353	0.52083	0.189235	0.65017	0.162325	0.810759	0.144096	0.965272	0.141492	1.12847	0.147569	1.29687	0.162325	1.48697	0.196179
262	Rhodnius ecuadoriensis	Loja	81	0.931048	0.643425	0.22013	0.430457	0.230825	0.419762	0.248649	0.405503	0.266473	0.395699	0.286971	0.392134	0.303013	0.401938	0.314599	0.435804	0.323511	0.434022	0.332423	0.428674	0.344009	0.418871	0.349356	0.401938	0.353812	0.385896	0.364507	0.363616	0.384114	0.33777	0.422436	0.314599	0.497298	0.280733	0.593549	0.244193	0.705842	0.214783	0.837742	0.189829	0.977662	0.172004	1.12828	0.160419	1.29315	0.164875
263	Rhodnius ecuadoriensis	Loja	80	0.833847	0.46352	0.130177	0.188502	0.152154	0.179204	0.174978	0.174132	0.19611	0.174132	0.211326	0.182585	0.214707	0.189348	0.217243	0.207944	0.225696	0.205408	0.23753	0.200337	0.246828	0.185121	0.262889	0.159762	0.278104	0.142011	0.305154	0.121724	0.357563	0.100591	0.418425	0.081149	0.520706	0.0591712	0.649192	0.044801	0.819943	0.0371933	0.97717	0.0414198	1.14454	0.0540994	1.30346	0.072696	1.46406	0.103972
264	Rhodnius ecuadoriensis	Loja	86	0.817758	0.463674	0.134848	0.148999	0.144837	0.139842	0.166479	0.131518	0.197278	0.129021	0.214758	0.134016	0.228076	0.148166	0.230573	0.165647	0.23973	0.164814	0.255545	0.155658	0.268864	0.140675	0.276355	0.128189	0.282182	0.117368	0.294668	0.102385	0.317142	0.0882339	0.365421	0.0724183	0.445331	0.0549381	0.543554	0.0374578	0.646771	0.0283014	0.774127	0.0266366	0.91064	0.031631	1.03966	0.0432845	1.187	0.0640944
265	Rhodnius ecuadoriensis	Loja	88	0.895065	0.510737	0.206646	0.278375	0.219455	0.268128	0.234825	0.259589	0.263004	0.250196	0.28606	0.251903	0.293745	0.260443	0.296307	0.285206	0.309115	0.282644	0.315947	0.276667	0.322778	0.26215	0.330463	0.245072	0.337294	0.225432	0.348395	0.210916	0.384259	0.187006	0.43891	0.161389	0.500391	0.13748	0.568704	0.116986	0.671173	0.0922223	0.768519	0.075998	0.88892	0.0623354	1.0153	0.0580659	1.1468	0.0640432
266	Rhodnius ecuadoriensis	Loja	80	0.810433	0.49312	0.214942	0.297323	0.228422	0.286839	0.243401	0.2786	0.263622	0.272609	0.280847	0.273358	0.292081	0.280847	0.298072	0.289834	0.302566	0.307808	0.312302	0.304064	0.319042	0.293579	0.327281	0.276354	0.336268	0.259128	0.353493	0.241154	0.387195	0.22318	0.445611	0.203708	0.504027	0.18798	0.582664	0.1745	0.686765	0.16027	0.808091	0.152032	0.918932	0.15353	1.0792	0.155777	1.23198	0.167759
267	Rhodnius ecuadoriensis	Loja	84	0.918819	0.492054	0.186497	0.278491	0.200714	0.267619	0.221622	0.259256	0.246711	0.255074	0.268455	0.257583	0.275146	0.266782	0.275982	0.283509	0.291035	0.286018	0.300235	0.279327	0.311943	0.263437	0.328669	0.240021	0.346232	0.224131	0.375503	0.209077	0.43488	0.184824	0.520184	0.155553	0.62305	0.132137	0.725916	0.112065	0.859725	0.0961755	0.99688	0.0819582	1.12818	0.0769404	1.28039	0.078613	1.45267	0.0861398
268	Rhodnius ecuadoriensis	Loja	90	0.813116	0.472512	0.174897	0.222249	0.183298	0.216139	0.199337	0.205446	0.210793	0.2001	0.229122	0.195518	0.244397	0.196282	0.256617	0.201628	0.2612	0.214611	0.264255	0.231414	0.271892	0.226831	0.281821	0.219194	0.287931	0.207738	0.293277	0.19399	0.30015	0.178715	0.310843	0.163441	0.325354	0.151221	0.36736	0.132127	0.428459	0.111506	0.496432	0.0924127	0.562877	0.0786654	0.639252	0.0710279	0.733192	0.0656818
269	Rhodnius ecuadoriensis	Loja	92	0.882549	0.523083	0.13818	0.342037	0.153533	0.330096	0.17571	0.31389	0.200446	0.306213	0.22177	0.307919	0.233711	0.320713	0.239682	0.339479	0.250771	0.336067	0.258447	0.324125	0.266124	0.303654	0.273801	0.284036	0.284889	0.266977	0.302801	0.252476	0.358244	0.22177	0.453775	0.179122	0.552719	0.149268	0.664457	0.121973	0.771077	0.101502	0.896462	0.0852961	1.04744	0.0733547	1.15917	0.0673839	1.29906	0.066531
270	Rhodnius ecuadoriensis	Loja	98	0.831286	0.490541	0.116016	0.170611	0.131371	0.159521	0.151844	0.147579	0.170611	0.144166	0.191938	0.146726	0.199615	0.15355	0.203027	0.165493	0.202174	0.186819	0.216676	0.185966	0.230325	0.180848	0.238856	0.169758	0.253358	0.150991	0.264447	0.137342	0.280655	0.12284	0.306247	0.11175	0.348047	0.10322	0.420557	0.0887178	0.503303	0.0810403	0.60567	0.0742159	0.710596	0.0776281	0.806138	0.0827464	0.920447	0.091277
271	Rhodnius ecuadoriensis	Loja	98	0.922892	0.523873	0.203175	0.17379	0.230041	0.172951	0.254389	0.171272	0.275378	0.17379	0.282934	0.178828	0.288811	0.184705	0.288811	0.198138	0.283774	0.215769	0.293009	0.21325	0.308961	0.206533	0.315677	0.19394	0.331629	0.175469	0.351779	0.157839	0.375286	0.144406	0.413907	0.130133	0.482751	0.114181	0.558312	0.0973898	0.645627	0.0847963	0.741338	0.0797589	0.848802	0.0839567	0.961304	0.0923524	1.06457	0.105785
272	Rhodnius ecuadoriensis	Loja	98	0.901504	0.489792	0.16504	0.1227	0.182322	0.114059	0.203924	0.108875	0.223798	0.108011	0.24108	0.114923	0.247129	0.127021	0.246265	0.158128	0.257498	0.1564	0.270459	0.147759	0.281692	0.135662	0.292925	0.117516	0.306751	0.10369	0.32144	0.0950495	0.360324	0.0820882	0.438956	0.0673987	0.522772	0.0578938	0.625598	0.0553015	0.740522	0.0587579	0.863222	0.069991	0.960864	0.0855445	1.06455	0.102826	1.18466	0.128749
273	Rhodnius ecuadoriensis	Loja	92	0.809789	0.445839	0.144597	0.137031	0.153844	0.131146	0.174861	0.122739	0.202604	0.121058	0.223621	0.121899	0.232027	0.129465	0.239594	0.145438	0.242116	0.162251	0.251363	0.162251	0.262292	0.153844	0.273221	0.141234	0.281628	0.125261	0.293397	0.110129	0.307689	0.0983595	0.340475	0.0857493	0.409411	0.0689357	0.488435	0.0538035	0.572503	0.0428746	0.684313	0.0369899	0.809574	0.0403526	0.95249	0.0504408	1.08448	0.0647323
274	Rhodnius ecuadoriensis	Loja	89	0.970223	0.440369	0.214903	0.261549	0.229897	0.248222	0.253219	0.234894	0.27321	0.228231	0.293201	0.23073	0.306529	0.239892	0.307362	0.26738	0.321522	0.263215	0.33235	0.252386	0.344845	0.23073	0.361504	0.203242	0.374831	0.187416	0.391491	0.17742	0.450631	0.1491	0.524764	0.119113	0.616389	0.0924584	0.699685	0.0749663	0.802139	0.0591401	0.923751	0.0499775	1.05036	0.0416479	1.16198	0.0374831	1.29608	0.0391491
275	Rhodnius ecuadoriensis	Loja	87	1.03857	0.651008	0.290944	0.488716	0.305887	0.47641	0.326103	0.460588	0.350715	0.449161	0.369174	0.446524	0.383237	0.445645	0.392906	0.452677	0.399059	0.464104	0.401696	0.483442	0.414881	0.475531	0.421913	0.463225	0.43334	0.438614	0.443008	0.421034	0.469378	0.399938	0.508932	0.379722	0.593315	0.344562	0.68385	0.311161	0.784934	0.283033	0.898323	0.257543	0.997648	0.243479	1.10488	0.235568	1.25255	0.225899
276	Rhodnius ecuadoriensis	Loja	83	0.801576	0.439363	0.127379	0.177297	0.138567	0.171273	0.162666	0.159223	0.182461	0.151477	0.196232	0.153199	0.208281	0.160945	0.216888	0.185904	0.229798	0.185043	0.243568	0.174715	0.253896	0.156641	0.260782	0.138567	0.27197	0.122215	0.287462	0.110165	0.326192	0.0946733	0.402792	0.0722959	0.506072	0.0456153	0.59386	0.030984	0.679926	0.023238	0.809887	0.0240986	0.975995	0.0378693	1.05948	0.049058	1.16878	0.0688533
277	Rhodnius ecuadoriensis	Loja	97	0.817679	0.487546	0.106567	0.231451	0.120721	0.219795	0.139037	0.210637	0.158186	0.206474	0.17567	0.212302	0.183995	0.223958	0.183995	0.24727	0.193986	0.244772	0.205642	0.237279	0.220628	0.217298	0.232284	0.196484	0.24394	0.183163	0.258926	0.171507	0.288898	0.160684	0.372986	0.132377	0.478721	0.10074	0.591116	0.0765954	0.677702	0.0624419	0.78427	0.0532837	0.911651	0.0466233	1.05069	0.0474558	1.19639	0.056614
278	Rhodnius ecuadoriensis	Loja	86	1.02682	0.503816	0.323717	0.154232	0.338123	0.1483	0.359309	0.138978	0.380495	0.137283	0.394054	0.143215	0.40507	0.158469	0.405918	0.17118	0.424561	0.166943	0.440662	0.155927	0.449984	0.139825	0.461	0.123724	0.483034	0.106776	0.525405	0.0940644	0.580488	0.0838953	0.650824	0.0788107	0.755058	0.0771159	0.86946	0.0830479	0.993185	0.0983016	1.11691	0.11864	1.24741	0.143215	1.42791	0.179655	1.5135	0.205077
279	Rhodnius ecuadoriensis	Loja	84	1.02782	0.524245	0.312659	0.273577	0.329652	0.261682	0.350042	0.253186	0.372133	0.250637	0.387426	0.264231	0.395922	0.276975	0.405268	0.275276	0.416313	0.26678	0.427358	0.250637	0.435004	0.232795	0.4435	0.217502	0.452846	0.206457	0.475786	0.191164	0.559898	0.163127	0.674596	0.131691	0.762107	0.117247	0.871708	0.105353	1.0068	0.100255	1.19371	0.100255	1.32031	0.106202	1.452	0.117247	1.58199	0.13424
280	Rhodnius ecuadoriensis	Loja	84	1.02129	0.467231	0.341528	0.18926	0.353572	0.182378	0.372498	0.177216	0.394005	0.175495	0.41121	0.180657	0.419813	0.194421	0.422394	0.205605	0.439599	0.200443	0.447341	0.191841	0.456804	0.175495	0.465407	0.160011	0.483473	0.139364	0.518744	0.116997	0.578963	0.0929094	0.658108	0.0722629	0.744996	0.0541971	0.850809	0.0421533	0.975548	0.0395725	1.10975	0.0438739	1.2689	0.0610793	1.38934	0.0774245	1.5287	0.104953
281	Rhodnius ecuadoriensis	Loja	91	0.958343	0.453589	0.36325	0.106889	0.378023	0.101675	0.399749	0.0990681	0.419736	0.0990681	0.43364	0.108627	0.437985	0.128615	0.45189	0.127746	0.462318	0.120794	0.481436	0.10602	0.497079	0.092985	0.514459	0.0799497	0.535315	0.0703905	0.5666	0.0617003	0.636991	0.0530101	0.727368	0.0495341	0.839472	0.0512721	0.959396	0.0608313	1.10887	0.0834258	1.24965	0.111234	1.39564	0.149471	1.51818	0.187708	1.60334	0.219862
282	Rhodnius ecuadoriensis	Loja	83	0.862235	0.558171	0.222597	0.429051	0.227695	0.418006	0.23704	0.406112	0.250634	0.394217	0.265927	0.387421	0.283769	0.385721	0.290565	0.391669	0.305009	0.406962	0.312655	0.402714	0.3237	0.394217	0.329647	0.380624	0.337294	0.361932	0.352587	0.341542	0.392518	0.310956	0.471532	0.271025	0.571785	0.229394	0.685633	0.19456	0.837712	0.163124	1.03142	0.135087	1.16736	0.121494	1.32709	0.112998	1.45708	0.118095
283	Rhodnius ecuadoriensis	Loja	80	0.860459	0.465186	0.168087	0.228976	0.180093	0.21697	0.200675	0.204106	0.22383	0.19896	0.242697	0.204106	0.251273	0.214397	0.254703	0.233264	0.268425	0.230691	0.281289	0.2204	0.29844	0.19896	0.307016	0.180951	0.319023	0.166372	0.359329	0.14579	0.429651	0.120062	0.514553	0.093477	0.608887	0.0694646	0.731522	0.0514553	0.855872	0.0454521	1.02053	0.0463097	1.17061	0.0608887	1.31382	0.0814708	1.46819	0.113202
284	Rhodnius ecuadoriensis	Loja	85	0.848808	0.465367	0.188825	0.200575	0.201414	0.190504	0.220716	0.182112	0.236661	0.182112	0.24841	0.187986	0.256803	0.197218	0.263516	0.219038	0.279462	0.214841	0.295407	0.202253	0.308835	0.18379	0.323101	0.165327	0.344921	0.149382	0.376812	0.132597	0.434718	0.115813	0.534586	0.0906362	0.624383	0.0755302	0.716698	0.0637811	0.837546	0.0604242	0.979375	0.0646203	1.11953	0.0763694	1.2387	0.0872793	1.39815	0.106581
285	Rhodnius ecuadoriensis	Loja	84	0.928162	0.492152	0.219333	0.297849	0.236401	0.289314	0.257737	0.28334	0.276513	0.282487	0.287608	0.286754	0.296142	0.303823	0.313211	0.294435	0.324305	0.28334	0.337107	0.263711	0.349908	0.245789	0.363563	0.227867	0.388313	0.210798	0.419036	0.194583	0.47451	0.169834	0.584603	0.134843	0.732247	0.0989984	0.850874	0.0768091	0.975476	0.0597404	1.0924	0.0494992	1.22639	0.0469389	1.34843	0.0512061	1.46705	0.0640076
286	Rhodnius ecuadoriensis	Loja	89	0.784286	0.443397	0.104593	0.293732	0.113309	0.283272	0.129869	0.27107	0.148173	0.263225	0.167349	0.264097	0.182166	0.272813	0.187396	0.295475	0.204828	0.288502	0.208314	0.282401	0.216159	0.266712	0.22226	0.247536	0.232719	0.228361	0.24405	0.214415	0.264097	0.203084	0.312907	0.177808	0.393966	0.1412	0.505532	0.105464	0.617098	0.0767014	0.721691	0.0566545	0.82977	0.0383507	0.92216	0.0270198	1.01368	0.0174321
287	Rhodnius ecuadoriensis	Loja	95	0.941936	0.418591	0.241688	0.226941	0.255616	0.21711	0.275279	0.204821	0.294122	0.198266	0.303954	0.202363	0.313785	0.213833	0.321978	0.231038	0.336725	0.224483	0.344099	0.214652	0.348195	0.199905	0.353111	0.185977	0.357207	0.169591	0.363761	0.15976	0.374412	0.149109	0.408822	0.132724	0.478461	0.10323	0.553835	0.0761933	0.646414	0.0491569	0.744728	0.0327713	0.870897	0.0213013	0.986416	0.0155664	1.11095	0.0131085
288	Rhodnius ecuadoriensis	Loja	98	1.00334	0.456128	0.307097	0.159621	0.325315	0.151814	0.341797	0.146609	0.36175	0.142271	0.373028	0.144006	0.384305	0.151814	0.390378	0.166561	0.38951	0.183044	0.402523	0.177839	0.419006	0.170031	0.430283	0.153549	0.437223	0.136198	0.440693	0.129258	0.450236	0.118848	0.472791	0.108438	0.536986	0.0910882	0.614194	0.073738	0.700078	0.0607254	0.794636	0.0546529	0.929967	0.0537854	1.03147	0.0615929	1.14511	0.0711355
289	Rhodnius ecuadoriensis	Loja	90	0.965758	0.46577	0.361748	0.142818	0.368589	0.136831	0.383128	0.130845	0.401087	0.127424	0.421611	0.127424	0.429308	0.137686	0.431018	0.159922	0.442136	0.159922	0.458385	0.15308	0.477199	0.137686	0.490882	0.123148	0.507131	0.10861	0.537063	0.0974923	0.581533	0.0872299	0.637976	0.078678	0.706391	0.0709812	0.791056	0.0667052	0.885127	0.06585	0.992882	0.0692708	1.10491	0.0795332	1.23319	0.0957819	1.36575	0.121438
290	Rhodnius ecuadoriensis	Loja	88	1.04885	0.44858	0.350544	0.151703	0.363401	0.141418	0.382256	0.13199	0.405397	0.126847	0.417396	0.129419	0.427681	0.145703	0.430253	0.164559	0.441395	0.16113	0.459393	0.153417	0.473963	0.138846	0.481677	0.124276	0.493676	0.108849	0.512532	0.0977068	0.553672	0.0839935	0.629951	0.0659949	0.71823	0.0488534	0.813366	0.0368543	0.914501	0.0257123	1.00792	0.0257123	1.11249	0.0359972	1.21962	0.0539958	1.33361	0.0745657
291	Rhodnius ecuadoriensis	Loja	83	0.952571	0.530607	0.242727	0.223518	0.251458	0.214787	0.268047	0.205183	0.286383	0.195578	0.309084	0.19034	0.331785	0.19034	0.344008	0.199071	0.344008	0.228757	0.356232	0.226137	0.367582	0.216533	0.383299	0.200817	0.399888	0.178989	0.423462	0.158907	0.451402	0.140572	0.502043	0.119617	0.577131	0.096916	0.68627	0.0707225	0.822477	0.059372	0.987496	0.0628645	1.12981	0.0785806	1.29745	0.103901	1.50176	0.154542
292	Rhodnius ecuadoriensis	Loja	91	0.913584	0.512737	0.120468	0.35349	0.129261	0.338542	0.145969	0.320955	0.163555	0.308645	0.18378	0.30161	0.204004	0.304248	0.218074	0.317438	0.225988	0.342938	0.240057	0.3403	0.247092	0.331507	0.252368	0.316559	0.258523	0.293696	0.266437	0.274351	0.278747	0.260281	0.306886	0.242695	0.372836	0.212798	0.466924	0.177625	0.561012	0.148607	0.676204	0.118709	0.798431	0.0993642	0.911864	0.082657	1.0209	0.074743
293	Rhodnius ecuadoriensis	Loja	88	0.835217	0.489247	0.0707469	0.240712	0.0871394	0.231221	0.107846	0.222594	0.132003	0.215692	0.156161	0.216554	0.169965	0.225182	0.17773	0.237261	0.178593	0.251065	0.190671	0.250202	0.201025	0.236398	0.210515	0.213103	0.21828	0.19326	0.226908	0.179455	0.245888	0.165651	0.301106	0.140631	0.388245	0.116473	0.484012	0.092316	0.592721	0.0707469	0.728175	0.0569426	0.878296	0.0509032	1.03446	0.0534915	1.16301	0.0552171
294	Rhodnius ecuadoriensis	Loja	88	0.912601	0.481624	0.197368	0.351643	0.213744	0.340439	0.235291	0.329235	0.254252	0.324063	0.269766	0.321478	0.281832	0.325787	0.282694	0.350781	0.290451	0.348196	0.296484	0.339577	0.303379	0.32234	0.313721	0.301655	0.320616	0.285279	0.332682	0.269766	0.361124	0.249943	0.410251	0.222363	0.476615	0.190473	0.562802	0.150827	0.666226	0.118076	0.766203	0.0913583	0.87049	0.0715353	1.01097	0.0542979	1.16266	0.0396461
295	Rhodnius ecuadoriensis	Loja	87	1.0025	0.472678	0.242071	0.352984	0.256156	0.33978	0.274641	0.327457	0.291366	0.316013	0.308091	0.308971	0.324816	0.308091	0.333618	0.316894	0.335379	0.33714	0.345062	0.333618	0.354745	0.323936	0.368829	0.30545	0.374991	0.287845	0.382033	0.27024	0.392596	0.257036	0.415483	0.239431	0.47534	0.20334	0.553683	0.165489	0.639069	0.132039	0.74382	0.10123	0.851211	0.0809839	0.9498	0.0686603	1.05719	0.0580972
296	Rhodnius ecuadoriensis	Loja	87	0.906185	0.55614	0.202136	0.303204	0.214876	0.291314	0.237807	0.279424	0.267533	0.274328	0.289615	0.277725	0.300656	0.288766	0.298958	0.315095	0.306602	0.311697	0.315944	0.303204	0.321889	0.287917	0.33378	0.264985	0.346519	0.2463	0.366053	0.231862	0.405971	0.213177	0.489204	0.186849	0.576683	0.164767	0.675203	0.145232	0.789011	0.138438	0.919805	0.136739	1.0472	0.141835	1.19838	0.156273	1.33427	0.17326
297	Rhodnius ecuadoriensis	Loja	86	0.872723	0.439647	0.162786	0.180873	0.172652	0.169363	0.190739	0.161141	0.216226	0.155386	0.233491	0.15292	0.244179	0.155386	0.249112	0.166074	0.249934	0.184984	0.261444	0.182517	0.27131	0.173474	0.283642	0.159497	0.29433	0.139766	0.307484	0.123323	0.329682	0.108524	0.379011	0.092903	0.450538	0.0690606	0.544264	0.0485069	0.624834	0.0369968	0.72267	0.0279531	0.827906	0.027131	0.957805	0.0320639	1.06797	0.0427518
298	Rhodnius ecuadoriensis	Loja	90	0.981033	0.470482	0.251923	0.255339	0.26217	0.245091	0.277542	0.235697	0.301453	0.224596	0.321949	0.222034	0.333904	0.228011	0.339882	0.235697	0.34586	0.253631	0.356962	0.251923	0.364648	0.242529	0.373187	0.226304	0.382581	0.207516	0.396245	0.189583	0.41674	0.175919	0.471395	0.152008	0.530319	0.129804	0.609739	0.104185	0.672933	0.0853976	0.754914	0.070026	0.840312	0.0597783	0.953891	0.0538005	1.07601	0.0503846
299	Rhodnius ecuadoriensis	Loja	84	0.982512	0.474442	0.277511	0.29028	0.288578	0.280065	0.309008	0.268147	0.331992	0.259635	0.35072	0.254527	0.360084	0.257081	0.366042	0.26985	0.37115	0.285173	0.377109	0.28347	0.387324	0.27666	0.393283	0.265594	0.402647	0.245163	0.410308	0.227287	0.420523	0.21622	0.450317	0.193236	0.494583	0.169401	0.555874	0.140458	0.641851	0.112367	0.734639	0.0927875	0.852113	0.0723572	0.978099	0.0604396	1.15772	0.0519269
300	Rhodnius ecuadoriensis	Loja	80	0.894795	0.600077	0.204338	0.343056	0.224274	0.333088	0.240056	0.326443	0.260822	0.321459	0.284911	0.319798	0.294048	0.32312	0.295709	0.347209	0.308999	0.343056	0.318967	0.333088	0.332257	0.304846	0.342225	0.292386	0.358838	0.278265	0.407015	0.256669	0.49091	0.227596	0.591418	0.205169	0.700232	0.190217	0.818183	0.184403	0.931982	0.185233	1.08316	0.19437	1.22354	0.207661	1.339	0.228427	1.46609	0.261653
301	Rhodnius ecuadoriensis	Loja	82	0.917248	0.509893	0.192215	0.368198	0.202466	0.357092	0.217843	0.344278	0.234929	0.331463	0.25714	0.322921	0.276789	0.323775	0.288749	0.337443	0.292166	0.353675	0.301563	0.347695	0.306689	0.333172	0.316086	0.310106	0.324629	0.288749	0.338298	0.272518	0.361363	0.253723	0.420309	0.222969	0.510864	0.1794	0.619358	0.136686	0.715893	0.111057	0.848307	0.0871373	0.971324	0.0700515	1.0969	0.0589458	1.2259	0.0580915
302	Rhodnius ecuadoriensis	Loja	85	0.979665	0.501671	0.26028	0.199874	0.279823	0.190102	0.307361	0.186549	0.334899	0.18566	0.351778	0.19099	0.355331	0.20165	0.350889	0.222082	0.360661	0.22297	0.365991	0.215864	0.379316	0.195432	0.404189	0.164341	0.431727	0.140356	0.48325	0.115483	0.566753	0.0879444	0.674241	0.0657362	0.790612	0.048858	0.922084	0.0408631	1.07932	0.0479697	1.21079	0.0604063	1.32716	0.0790612	1.48528	0.112818	1.62742	0.157234
303	Rhodnius ecuadoriensis	Loja	84	0.925695	0.481032	0.249783	0.234935	0.26463	0.227075	0.291704	0.216595	0.315285	0.212228	0.335373	0.215721	0.341486	0.227075	0.344106	0.249783	0.356333	0.244542	0.366814	0.233189	0.376421	0.218341	0.392141	0.199127	0.406989	0.185154	0.439303	0.169433	0.508299	0.146725	0.608736	0.117031	0.698693	0.0969436	0.787776	0.0847165	0.885593	0.0751095	0.994764	0.0742361	1.13014	0.0777296	1.26638	0.0917034	1.41223	0.112664
304	Rhodnius ecuadoriensis	Loja	83	0.870469	0.480242	0.147671	0.216811	0.157914	0.205715	0.171571	0.198886	0.19974	0.191204	0.227054	0.189497	0.239858	0.198886	0.244126	0.21169	0.244126	0.221933	0.25693	0.221079	0.266319	0.21169	0.28083	0.192911	0.297049	0.176693	0.32351	0.15706	0.352532	0.14511	0.407162	0.126331	0.488252	0.101577	0.558247	0.0845052	0.62568	0.0734086	0.740061	0.0674335	0.839931	0.0657263	0.969676	0.0717014	1.09686	0.087066
305	Rhodnius ecuadoriensis	Loja	88	0.915872	0.461299	0.202332	0.27237	0.211843	0.261129	0.230001	0.252483	0.254212	0.24643	0.276693	0.249024	0.283611	0.258535	0.284475	0.275829	0.293987	0.274099	0.310415	0.264588	0.321656	0.247295	0.327709	0.230866	0.342408	0.212708	0.369212	0.193685	0.431468	0.166881	0.5188	0.133159	0.62083	0.0977073	0.714214	0.0769553	0.819704	0.057068	0.966697	0.033722	1.10764	0.0224813	1.19497	0.0198873	1.25463	0.023346
306	Rhodnius ecuadoriensis	Manabí	82	0.836179	0.506728	0.151414	0.196339	0.170549	0.182196	0.198835	0.172213	0.22213	0.169717	0.241264	0.169717	0.261231	0.175541	0.276206	0.18386	0.28203	0.200499	0.285357	0.216306	0.291181	0.210482	0.292013	0.197171	0.293677	0.175541	0.301996	0.155574	0.314476	0.138935	0.338602	0.124792	0.388519	0.111481	0.478369	0.0998335	0.610648	0.0906821	0.731281	0.0898502	0.844425	0.0948418	0.958402	0.103993	1.08319	0.11564
307	Rhodnius ecuadoriensis	Manabí	85	0.814557	0.511025	0.0781783	0.278723	0.102822	0.265127	0.128314	0.25153	0.149559	0.245582	0.175052	0.243033	0.185249	0.246432	0.198845	0.263427	0.207343	0.286371	0.21584	0.283821	0.21669	0.273624	0.214141	0.250681	0.212441	0.231136	0.212441	0.209892	0.219239	0.190347	0.244732	0.175052	0.306765	0.152958	0.405338	0.125765	0.513258	0.100272	0.627126	0.0858262	0.765638	0.0781783	0.919445	0.0730798	1.09195	0.0739295
308	Rhodnius ecuadoriensis	Manabí	86	0.90575	0.508279	0.232506	0.105222	0.252872	0.0992819	0.280875	0.0967362	0.310574	0.0984334	0.33094	0.107768	0.338577	0.12389	0.338577	0.149347	0.347911	0.149347	0.3547	0.143407	0.359791	0.131527	0.362337	0.11201	0.369974	0.0916449	0.381005	0.0789164	0.397128	0.0721279	0.436162	0.0653394	0.505744	0.0627937	0.601632	0.0619451	0.721279	0.0653394	0.854503	0.0772193	0.977545	0.0941906	1.09719	0.112859	1.22957	0.137467
309	Rhodnius ecuadoriensis	Manabí	86	0.903043	0.524922	0.170157	0.166804	0.197818	0.158422	0.236376	0.155908	0.266552	0.15926	0.275772	0.168481	0.281639	0.186083	0.291698	0.183569	0.30008	0.167642	0.307624	0.15004	0.3093	0.134952	0.315168	0.118188	0.326065	0.107291	0.352049	0.0980708	0.406533	0.0922034	0.51131	0.0854977	0.618601	0.078792	0.716672	0.0771155	0.846594	0.0846594	0.953047	0.0963944	1.06034	0.118188	1.17685	0.151716	1.27911	0.181054
310	Rhodnius ecuadoriensis	Manabí	86	0.856355	0.524915	0.109552	0.245636	0.129237	0.23451	0.152346	0.225951	0.179734	0.221672	0.201131	0.225951	0.215681	0.237933	0.219104	0.271313	0.228519	0.267889	0.23451	0.257619	0.238789	0.238789	0.243069	0.216537	0.250772	0.200275	0.270457	0.184013	0.307259	0.171175	0.374018	0.152346	0.471588	0.134372	0.598257	0.112976	0.72835	0.0992816	0.84047	0.0984257	0.939752	0.100993	1.04246	0.110408	1.14088	0.120678
311	Rhodnius ecuadoriensis	Manabí	82	0.80885	0.539387	0.13229	0.448359	0.148133	0.438853	0.170313	0.427763	0.198039	0.415089	0.214674	0.41192	0.229725	0.415881	0.238438	0.427763	0.241607	0.445983	0.251905	0.442814	0.258242	0.432516	0.25745	0.414297	0.254281	0.387363	0.253489	0.368352	0.255866	0.354093	0.276462	0.339042	0.324783	0.309732	0.42301	0.262995	0.53708	0.216258	0.647982	0.181403	0.762844	0.15447	0.899095	0.129913	1.01317	0.112486
312	Rhodnius ecuadoriensis	Manabí	88	0.930444	0.516054	0.223095	0.197647	0.240061	0.187468	0.263812	0.17644	0.283322	0.168806	0.307074	0.166261	0.321495	0.17644	0.335067	0.197647	0.34355	0.216309	0.352032	0.214612	0.359667	0.205281	0.359667	0.184923	0.362212	0.164564	0.367301	0.149296	0.380873	0.139965	0.42159	0.125544	0.503873	0.110275	0.597182	0.0924615	0.704913	0.0839788	0.817733	0.0788892	0.962787	0.0856753	1.07476	0.0967028	1.20624	0.113668
313	Rhodnius ecuadoriensis	Manabí	83	0.802663	0.616012	0.130466	0.274576	0.156901	0.268607	0.198684	0.266049	0.22256	0.267754	0.236204	0.27884	0.239615	0.294189	0.242173	0.318065	0.254111	0.316359	0.266049	0.306127	0.271165	0.290778	0.273723	0.270312	0.275429	0.253258	0.283103	0.240467	0.307832	0.229382	0.376903	0.219149	0.484345	0.207211	0.607137	0.2038	0.750394	0.206358	0.910706	0.21318	1.03861	0.226824	1.15714	0.247289	1.29443	0.272871
314	Rhodnius ecuadoriensis	Manabí	86	0.887478	0.557728	0.160562	0.184688	0.187184	0.177201	0.210478	0.171377	0.235436	0.169713	0.252074	0.176369	0.262057	0.198831	0.262057	0.23294	0.277032	0.227116	0.290343	0.201327	0.301158	0.179697	0.318629	0.158066	0.338595	0.141428	0.364385	0.130613	0.413468	0.121462	0.508308	0.113142	0.616459	0.115638	0.727937	0.118966	0.860214	0.131445	0.988331	0.151411	1.13891	0.182192	1.3053	0.218797	1.4226	0.248747
315	Rhodnius ecuadoriensis	Manabí	86	0.818931	0.650832	0.0982751	0.467209	0.111969	0.456737	0.132107	0.444654	0.156273	0.433377	0.17319	0.430155	0.184467	0.444654	0.197356	0.460765	0.207828	0.466404	0.215883	0.462376	0.215077	0.448682	0.209439	0.430155	0.207022	0.414044	0.210244	0.40035	0.223938	0.387461	0.260187	0.367323	0.321408	0.340741	0.426933	0.304492	0.517152	0.277909	0.609789	0.25616	0.733841	0.240854	0.868365	0.232799	0.999667	0.229577
316	Rhodnius ecuadoriensis	Manabí	92	0.836019	0.578899	0.116443	0.315578	0.133319	0.304609	0.162852	0.291108	0.190697	0.286046	0.210104	0.287733	0.216855	0.296171	0.217698	0.321485	0.216855	0.338361	0.227824	0.339205	0.233731	0.330767	0.235418	0.312203	0.235418	0.290265	0.239637	0.270857	0.250606	0.254825	0.27592	0.237949	0.33161	0.215167	0.411771	0.194916	0.492775	0.177196	0.599093	0.161164	0.734943	0.151883	0.891889	0.151039	1.02605	0.158633
317	Rhodnius ecuadoriensis	Manabí	89	0.889348	0.529529	0.149326	0.237565	0.170538	0.225687	0.190052	0.214657	0.213808	0.207869	0.231626	0.210415	0.243504	0.222293	0.247746	0.261321	0.260473	0.252837	0.26726	0.24011	0.268957	0.217202	0.270654	0.194294	0.274896	0.182416	0.286775	0.167144	0.31138	0.154417	0.381801	0.137448	0.473433	0.118782	0.571852	0.10351	0.674514	0.0941775	0.806872	0.0907837	0.941775	0.0975713	1.06819	0.111146	1.15983	0.120479
318	Rhodnius ecuadoriensis	Manabí	86	1.04634	0.474603	0.330283	0.266666	0.345969	0.256209	0.366013	0.24488	0.389542	0.236165	0.410457	0.234422	0.426143	0.23878	0.433986	0.26318	0.440958	0.266666	0.445315	0.258823	0.447058	0.245751	0.451415	0.226579	0.454901	0.200435	0.456644	0.187364	0.467102	0.171677	0.488017	0.160348	0.535075	0.142919	0.601306	0.122876	0.662308	0.105446	0.75294	0.0845315	0.847929	0.074074	0.944661	0.0697167	1.06318	0.0732025
319	Rhodnius ecuadoriensis	Manabí	91	1.00419	0.505716	0.287711	0.242838	0.297389	0.2314	0.315866	0.218203	0.333463	0.210284	0.359858	0.205885	0.371296	0.210284	0.382734	0.223482	0.388893	0.253397	0.398572	0.252517	0.405611	0.238439	0.414409	0.214683	0.416169	0.196206	0.420568	0.17773	0.432006	0.164532	0.452243	0.150454	0.499754	0.141656	0.588619	0.131977	0.681003	0.120539	0.75931	0.11966	0.848175	0.124059	0.937919	0.137257	1.04438	0.153094
320	Rhodnius ecuadoriensis	Manabí	87	1.01499	0.561481	0.285402	0.324892	0.309634	0.309634	0.335662	0.294377	0.353611	0.288095	0.370664	0.285402	0.387716	0.306044	0.403871	0.332072	0.409256	0.331174	0.411051	0.322199	0.410153	0.301557	0.409256	0.285402	0.410153	0.270145	0.416436	0.255785	0.433488	0.238733	0.471183	0.224373	0.54029	0.202833	0.630936	0.177703	0.738635	0.159753	0.826589	0.151676	0.936981	0.148086	1.07071	0.155266	1.2152	0.163343
321	Rhodnius ecuadoriensis	Manabí	84	0.842854	0.437409	0.102119	0.130201	0.118288	0.11999	0.14637	0.110629	0.172751	0.107225	0.195728	0.110629	0.208492	0.117437	0.213598	0.132754	0.212747	0.158284	0.228065	0.156582	0.239128	0.144668	0.242532	0.125946	0.246787	0.103821	0.251893	0.0893539	0.268062	0.0740361	0.321674	0.0536124	0.399965	0.0399965	0.506339	0.0306356	0.62803	0.0238277	0.772699	0.0229767	0.935238	0.0306356	1.05778	0.0434005	1.17181	0.0612713
322	Rhodnius ecuadoriensis	Manabí	89	0.967227	0.491939	0.35424	0.0840569	0.379114	0.0797683	0.416854	0.0789106	0.439154	0.080626	0.457167	0.0892032	0.460598	0.103785	0.461455	0.132089	0.47089	0.132089	0.477752	0.122654	0.487187	0.107215	0.490618	0.0917764	0.498337	0.0720488	0.511203	0.0608984	0.529215	0.0514634	0.548943	0.0463171	0.60298	0.0428862	0.681032	0.0437439	0.779671	0.0506057	0.888602	0.0600406	1.01983	0.080626	1.11933	0.102927	1.25571	0.137236
323	Rhodnius ecuadoriensis	Manabí	86	0.857522	0.608786	0.109858	0.496078	0.125307	0.484921	0.146764	0.472047	0.169937	0.460889	0.186244	0.454881	0.199118	0.45574	0.214567	0.465181	0.216283	0.49007	0.226582	0.486637	0.233449	0.472905	0.23774	0.442007	0.245464	0.415401	0.260055	0.390511	0.284086	0.365622	0.325283	0.336441	0.412826	0.29696	0.521826	0.247181	0.634259	0.206842	0.7527	0.17337	0.885731	0.149338	1.00246	0.133031	1.12004	0.12359
324	Rhodnius ecuadoriensis	Manabí	85	0.914735	0.549267	0.226132	0.206128	0.243527	0.196561	0.273967	0.189603	0.308757	0.192212	0.320933	0.20004	0.326152	0.212216	0.326152	0.230481	0.340937	0.224392	0.362681	0.205258	0.378336	0.181775	0.393991	0.160032	0.408777	0.148725	0.43052	0.140028	0.484444	0.13307	0.594031	0.124373	0.720143	0.118284	0.848864	0.118284	0.972367	0.127851	1.09065	0.143507	1.19676	0.160901	1.27764	0.178296	1.38462	0.201779
325	Rhodnius ecuadoriensis	Manabí	87	0.849328	0.536179	0.173653	0.263953	0.197097	0.252666	0.224881	0.243115	0.247456	0.238773	0.26569	0.238773	0.276109	0.245719	0.294342	0.26569	0.303893	0.26569	0.306498	0.256139	0.309103	0.242246	0.311708	0.223145	0.318654	0.206647	0.331678	0.185809	0.352516	0.171917	0.388115	0.158025	0.456708	0.137186	0.533116	0.116348	0.616469	0.100719	0.707637	0.0937728	0.803147	0.091168	0.939465	0.0946411	1.10009	0.106797
326	Rhodnius ecuadoriensis	Manabí	82	0.941059	0.618762	0.160002	0.412545	0.179894	0.403896	0.212759	0.393517	0.243029	0.390058	0.254273	0.393517	0.262922	0.403031	0.262922	0.428112	0.27676	0.425518	0.286273	0.420329	0.290598	0.404761	0.295787	0.382274	0.30876	0.359787	0.330382	0.339895	0.369301	0.324328	0.459248	0.298381	0.567357	0.270705	0.675466	0.249084	0.78963	0.23611	0.907252	0.231786	1.03093	0.230921	1.13471	0.230921	1.24455	0.230056
327	Rhodnius ecuadoriensis	Manabí	79	0.84265	0.470607	0.176475	0.254812	0.190248	0.244482	0.214352	0.235013	0.230708	0.235013	0.244482	0.241039	0.255673	0.265143	0.259117	0.284081	0.272029	0.276334	0.278916	0.261699	0.289246	0.237595	0.299577	0.216074	0.314211	0.199718	0.335732	0.187666	0.398575	0.167005	0.481216	0.144623	0.55525	0.128267	0.643918	0.112772	0.734307	0.098998	0.797149	0.0964155	0.903034	0.0964155	1.01753	0.102441	1.12599	0.109328
328	Rhodnius ecuadoriensis	Manabí	86	0.820986	0.48019	0.11476	0.219007	0.134908	0.210247	0.159437	0.204115	0.18747	0.199734	0.204991	0.199734	0.219007	0.209371	0.226891	0.224263	0.232147	0.245288	0.24266	0.241784	0.249668	0.231271	0.253172	0.212875	0.254924	0.188346	0.261056	0.165569	0.275073	0.143669	0.309238	0.127024	0.38808	0.102495	0.48532	0.0788425	0.598327	0.0595699	0.704327	0.0464295	0.839235	0.0411733	0.974143	0.0420494	1.13533	0.0516857
329	Rhodnius ecuadoriensis	Manabí	88	0.857553	0.484682	0.17613	0.201644	0.195882	0.190121	0.22222	0.18436	0.246911	0.182714	0.28477	0.18436	0.290531	0.198351	0.292178	0.221396	0.294647	0.231273	0.306169	0.226335	0.31193	0.21152	0.31193	0.183537	0.314399	0.162961	0.325922	0.144031	0.354728	0.12757	0.421394	0.106995	0.53415	0.0897108	0.663366	0.0773653	0.794229	0.0683119	0.946491	0.069958	1.09299	0.0765423	1.23044	0.0855957	1.38105	0.106995
330	Rhodnius ecuadoriensis	Manabí	91	0.933941	0.500035	0.184488	0.266391	0.198552	0.250673	0.215099	0.23909	0.23909	0.233299	0.268873	0.235781	0.287901	0.249018	0.292038	0.267219	0.300311	0.263082	0.300311	0.247363	0.301965	0.231645	0.301138	0.210962	0.307756	0.194416	0.319339	0.178697	0.352431	0.159669	0.418615	0.138159	0.512927	0.109204	0.595657	0.0951397	0.679215	0.0810756	0.788419	0.0670115	0.899277	0.0637023	1.04075	0.0645296	1.1607	0.0703207
331	Rhodnius ecuadoriensis	Manabí	82	1.00573	0.455901	0.266257	0.186637	0.285092	0.172939	0.310776	0.158385	0.333892	0.155816	0.353583	0.157528	0.365569	0.16609	0.37413	0.195198	0.380979	0.19263	0.388684	0.17722	0.390397	0.153248	0.397246	0.132701	0.418649	0.11301	0.468305	0.096743	0.563336	0.0693468	0.675489	0.045375	0.799628	0.0265401	0.91435	0.0188349	1.04363	0.0205472	1.20629	0.0273963	1.33043	0.0393821	1.48368	0.058217	1.62152	0.0813326
332	Rhodnius ecuadoriensis	Manabí	89	0.815092	0.542881	0.09148	0.304653	0.106587	0.295422	0.133443	0.282833	0.155264	0.277797	0.167014	0.278636	0.177924	0.28535	0.188835	0.300457	0.196388	0.322278	0.207299	0.31976	0.213173	0.313046	0.214013	0.291225	0.215691	0.264369	0.221566	0.244226	0.234155	0.230798	0.266047	0.214013	0.350813	0.183799	0.444811	0.155264	0.555594	0.127568	0.638681	0.11414	0.729322	0.10239	0.828355	0.0973548	0.958441	0.0973548
333	Rhodnius ecuadoriensis	Manabí	85	0.823635	0.511249	0.213192	0.21152	0.229076	0.204831	0.25165	0.196471	0.275895	0.18811	0.29178	0.18811	0.303485	0.198143	0.309337	0.213192	0.311845	0.235765	0.319369	0.233257	0.326894	0.223224	0.335254	0.204831	0.336926	0.17975	0.340271	0.163865	0.355319	0.15216	0.382909	0.137948	0.437252	0.120391	0.497447	0.10785	0.577708	0.0994894	0.683885	0.0902929	0.794243	0.091965	0.931355	0.0969813	1.07348	0.109522
334	Rhodnius ecuadoriensis	Manabí	88	0.780844	0.521221	0.224371	0.124924	0.237521	0.119171	0.258889	0.111775	0.290121	0.109309	0.309024	0.11424	0.323817	0.124924	0.331214	0.137253	0.32957	0.158621	0.336967	0.158621	0.346008	0.152868	0.355048	0.14054	0.363267	0.122459	0.370664	0.106843	0.378883	0.0994464	0.396964	0.0953371	0.436414	0.0936933	0.51367	0.096159	0.608185	0.106021	0.712562	0.124103	0.838309	0.152046	0.936112	0.182455	1.00844	0.209577
335	Rhodnius ecuadoriensis	Manabí	93	0.783383	0.442007	0.104891	0.208103	0.117477	0.196355	0.139295	0.184607	0.164468	0.177894	0.19132	0.177894	0.20139	0.185447	0.206425	0.194677	0.207264	0.213977	0.218172	0.213138	0.229081	0.204746	0.232438	0.188803	0.234116	0.171181	0.236633	0.152721	0.243346	0.136777	0.263485	0.122512	0.291176	0.110764	0.334811	0.100695	0.391871	0.0897864	0.479979	0.0746821	0.563053	0.0595779	0.640252	0.0528649	0.745143	0.0520257
336	Rhodnius ecuadoriensis	Manabí	96	0.83193	0.485601	0.229342	0.206243	0.250791	0.191393	0.274715	0.180668	0.294514	0.177369	0.315139	0.178194	0.323388	0.187268	0.326688	0.206243	0.328338	0.223567	0.336588	0.219442	0.341538	0.211192	0.344013	0.191393	0.347312	0.169944	0.353087	0.156744	0.367112	0.145195	0.393511	0.133645	0.437234	0.119621	0.493332	0.103946	0.580779	0.0849719	0.666576	0.0750723	0.766397	0.0734223	0.876118	0.0725974	0.954491	0.0750723
337	Rhodnius ecuadoriensis	Manabí	99	0.884987	0.49094	0.244961	0.209238	0.25857	0.200732	0.284937	0.192226	0.307903	0.189675	0.327465	0.199031	0.33512	0.21349	0.341925	0.233053	0.34958	0.239007	0.352132	0.233904	0.352132	0.216893	0.353833	0.201583	0.357235	0.183721	0.36489	0.170112	0.378499	0.155652	0.39466	0.145446	0.419326	0.13694	0.473762	0.126733	0.538404	0.118228	0.604748	0.108872	0.680448	0.103768	0.778262	0.103768	0.883731	0.108021
338	Rhodnius ecuadoriensis	Manabí	88	0.810782	0.545435	0.163765	0.318293	0.178882	0.309055	0.199038	0.303176	0.224233	0.302336	0.241029	0.304856	0.251107	0.309895	0.252787	0.338449	0.262865	0.349366	0.274622	0.345167	0.28386	0.33257	0.290579	0.314094	0.298137	0.293938	0.308215	0.280501	0.319133	0.267064	0.336769	0.251947	0.364483	0.241029	0.42747	0.225912	0.506413	0.206596	0.608032	0.192319	0.704611	0.184761	0.821347	0.177203	0.94816	0.175523
339	Rhodnius ecuadoriensis	Manabí	87	0.891454	0.516864	0.303442	0.14064	0.324751	0.137231	0.345208	0.135526	0.374188	0.138083	0.387826	0.148312	0.391236	0.163654	0.390383	0.19093	0.402316	0.18752	0.41084	0.178997	0.417659	0.166211	0.421921	0.146607	0.42533	0.131264	0.434706	0.119331	0.450901	0.110807	0.471358	0.101431	0.499486	0.0963172	0.532728	0.0954649	0.611998	0.101431	0.726215	0.107398	0.849808	0.118479	0.98022	0.134674	1.09699	0.15513
340	Rhodnius ecuadoriensis	Manabí	89	0.836396	0.529313	0.138343	0.333047	0.153714	0.319384	0.174209	0.306574	0.196413	0.297181	0.217762	0.294619	0.232279	0.299743	0.239965	0.315114	0.242527	0.328777	0.250212	0.32707	0.253628	0.31853	0.252774	0.304012	0.25619	0.279247	0.259606	0.261314	0.270708	0.245943	0.292911	0.233133	0.353543	0.21093	0.438939	0.180187	0.522628	0.156276	0.594361	0.140905	0.666095	0.130657	0.750637	0.122971	0.866777	0.116994
341	Rhodnius ecuadoriensis	Manabí	92	0.825732	0.498752	0.172191	0.276171	0.184669	0.268685	0.208792	0.257039	0.227925	0.250384	0.246225	0.247057	0.257871	0.251216	0.267021	0.266189	0.27534	0.281162	0.281162	0.299463	0.288649	0.296136	0.295304	0.286985	0.296136	0.270348	0.291976	0.249552	0.291976	0.231252	0.297799	0.215447	0.307781	0.20796	0.34355	0.192155	0.419248	0.169696	0.507423	0.14474	0.597262	0.125608	0.695419	0.11313	0.822691	0.107308
342	Rhodnius ecuadoriensis	Manabí	90	0.923586	0.483179	0.287179	0.264704	0.293005	0.255547	0.302162	0.248056	0.317145	0.238899	0.33629	0.231408	0.361262	0.229743	0.375413	0.231408	0.380407	0.238067	0.378743	0.264704	0.385402	0.263871	0.391229	0.257212	0.396223	0.247223	0.397055	0.231408	0.400385	0.218922	0.408709	0.202274	0.421195	0.18729	0.447	0.168145	0.486955	0.152329	0.550217	0.136514	0.609318	0.12819	0.699217	0.112374	0.785787	0.104883
343	Rhodnius ecuadoriensis	Manabí	99	0.840721	0.58693	0.0810015	0.460696	0.0953455	0.447196	0.115596	0.433695	0.134159	0.424414	0.154409	0.421039	0.165378	0.428633	0.178878	0.459008	0.186472	0.452258	0.186472	0.437914	0.18141	0.41682	0.180566	0.397414	0.184785	0.382226	0.195754	0.364507	0.229504	0.337506	0.302912	0.299537	0.408383	0.249755	0.493603	0.218535	0.56701	0.196597	0.680075	0.174659	0.766139	0.161159	0.846297	0.146815	0.925611	0.133315
344	Rhodnius ecuadoriensis	Manabí	91	0.790653	0.539128	0.168107	0.0934879	0.191264	0.0909148	0.220426	0.0891994	0.255591	0.0891994	0.275317	0.0917725	0.284752	0.0994917	0.28561	0.116645	0.280464	0.138945	0.278748	0.155241	0.28904	0.156099	0.294187	0.149238	0.299333	0.132941	0.302763	0.111499	0.308767	0.0934879	0.316486	0.0789072	0.332783	0.0651842	0.363659	0.0608958	0.406544	0.0651842	0.488882	0.0737611	0.591804	0.0857687	0.729892	0.105495	0.847395	0.135515
345	Rhodnius ecuadoriensis	Manabí	96	0.898589	0.581267	0.19184	0.495098	0.201055	0.485045	0.21781	0.471642	0.232051	0.460751	0.249643	0.452374	0.268911	0.448185	0.286503	0.453212	0.299069	0.472479	0.30996	0.466615	0.313311	0.458238	0.309122	0.437295	0.308284	0.413001	0.312473	0.399597	0.329228	0.381167	0.371952	0.352684	0.440646	0.319175	0.534471	0.278126	0.642539	0.237915	0.764847	0.201893	0.89302	0.166708	1.01449	0.142414	1.1301	0.119795
346	Rhodnius ecuadoriensis	Manabí	87	0.958568	0.523035	0.207087	0.32116	0.221127	0.311508	0.240432	0.305366	0.267634	0.300101	0.288693	0.304488	0.295713	0.313263	0.305366	0.336078	0.315896	0.33169	0.320283	0.322915	0.322915	0.301856	0.32818	0.276409	0.336955	0.260614	0.353628	0.243942	0.392237	0.222882	0.450151	0.198312	0.533513	0.171988	0.606344	0.152683	0.71252	0.129868	0.803779	0.115828	0.926627	0.102666	1.0486	0.0921362	1.12055	0.0912587
347	Rhodnius ecuadoriensis	Manabí	91	1.03562	0.532789	0.402663	0.263987	0.413523	0.253126	0.431067	0.241431	0.453623	0.231406	0.481191	0.226394	0.495393	0.2289	0.505417	0.238925	0.512101	0.25062	0.512101	0.267328	0.52129	0.264822	0.527138	0.254797	0.53215	0.230571	0.537998	0.212192	0.543846	0.194648	0.556377	0.179611	0.578933	0.166245	0.609007	0.15622	0.672498	0.143689	0.756873	0.1345	0.841249	0.128652	0.930637	0.126146	1.04759	0.131158
348	Rhodnius ecuadoriensis	Manabí	92	0.923443	0.483845	0.264016	0.180964	0.277129	0.170474	0.296362	0.159983	0.319966	0.150367	0.339199	0.14687	0.351438	0.150367	0.362803	0.160857	0.368923	0.195826	0.379413	0.195826	0.388155	0.188832	0.38903	0.172222	0.388155	0.151241	0.394275	0.127637	0.409137	0.111026	0.42837	0.0970389	0.458968	0.0865482	0.503553	0.0786802	0.582233	0.0690637	0.674901	0.0620699	0.783305	0.0611957	0.896954	0.0681895	1.0377	0.0839255
349	Rhodnius ecuadoriensis	Manabí	90	0.875516	0.493561	0.264695	0.122745	0.28223	0.1169	0.304774	0.111055	0.328989	0.10855	0.350699	0.10855	0.360719	0.11857	0.363224	0.141115	0.365729	0.164495	0.371574	0.16366	0.374914	0.15531	0.384934	0.132765	0.392449	0.11356	0.403304	0.0985298	0.420004	0.0826649	0.440879	0.0743149	0.470104	0.0701399	0.524379	0.0676349	0.597024	0.0667999	0.678854	0.0693049	0.790744	0.0826649	0.887603	0.0993648	1.0045	0.126085
350	Rhodnius ecuadoriensis	Manabí	94	1.02524	0.664319	0.331356	0.449133	0.346298	0.435949	0.365634	0.421886	0.38585	0.41046	0.406944	0.404307	0.422765	0.406065	0.434191	0.421007	0.443859	0.45089	0.455285	0.442101	0.458801	0.431554	0.457922	0.408702	0.457043	0.387608	0.464953	0.366513	0.477258	0.349814	0.497474	0.334872	0.540541	0.313778	0.617887	0.288289	0.711932	0.261921	0.811251	0.242584	0.931664	0.226764	1.04768	0.215338	1.16282	0.210064
351	Rhodnius ecuadoriensis	Manabí	90	0.977543	0.623188	0.338801	0.299048	0.353257	0.290014	0.379457	0.279172	0.404754	0.272848	0.427341	0.272848	0.438183	0.282786	0.4427	0.299952	0.4427	0.323442	0.459866	0.318021	0.465287	0.308987	0.467997	0.290014	0.467997	0.273751	0.473418	0.256585	0.485163	0.243937	0.50775	0.228578	0.538468	0.220447	0.607131	0.210508	0.712837	0.205088	0.831192	0.205088	0.959485	0.213219	1.09139	0.225867	1.19981	0.24484
352	Rhodnius ecuadoriensis	Manabí	90	1.1218	0.543628	0.447749	0.328174	0.459095	0.318574	0.480915	0.30199	0.499244	0.290644	0.526301	0.283661	0.545503	0.281916	0.557722	0.288025	0.561213	0.319446	0.569941	0.315082	0.575178	0.304609	0.576924	0.282789	0.580415	0.25835	0.587397	0.244385	0.599617	0.228675	0.621437	0.215583	0.663331	0.199872	0.732283	0.179798	0.826546	0.155359	0.912081	0.137903	0.996743	0.126557	1.11021	0.123065	1.23589	0.12132
353	Rhodnius ecuadoriensis	Manabí	92	1.00382	0.517789	0.399876	0.2119	0.413547	0.202501	0.437471	0.191394	0.461396	0.184558	0.478484	0.185413	0.487029	0.199084	0.490447	0.226426	0.501554	0.224717	0.520352	0.217881	0.534023	0.206774	0.548548	0.18883	0.557093	0.176014	0.564783	0.166615	0.580162	0.157216	0.61434	0.146109	0.676714	0.133292	0.752759	0.120476	0.84931	0.110222	0.960387	0.109368	1.08086	0.11364	1.20561	0.120476	1.35599	0.135001
354	Rhodnius ecuadoriensis	Manabí	91	0.808785	0.484202	0.212258	0.223794	0.222256	0.214566	0.239175	0.205337	0.256864	0.197646	0.273783	0.193032	0.287626	0.195339	0.297623	0.207644	0.30839	0.231485	0.317619	0.22764	0.32454	0.218411	0.333769	0.202261	0.342997	0.186111	0.356071	0.171499	0.374529	0.159963	0.412212	0.146889	0.469122	0.130739	0.540644	0.116896	0.609859	0.106129	0.689071	0.100746	0.786741	0.102284	0.881334	0.107667	1.01284	0.118434
355	Rhodnius ecuadoriensis	Manabí	91	0.846342	0.491919	0.258686	0.218692	0.268897	0.211033	0.285916	0.200822	0.302935	0.193164	0.318252	0.188909	0.330165	0.188058	0.34378	0.197418	0.358246	0.230605	0.366755	0.233158	0.374414	0.227201	0.378669	0.216139	0.379519	0.195716	0.385476	0.176145	0.391433	0.161679	0.405899	0.148064	0.446744	0.125939	0.514819	0.102113	0.594807	0.0842431	0.672243	0.0697771	0.764996	0.0621187	0.890935	0.0612677	1.01517	0.0680752
356	Rhodnius ecuadoriensis	Manabí	94	0.959471	0.475897	0.334383	0.136603	0.351144	0.126546	0.377962	0.118166	0.403942	0.113975	0.420703	0.113975	0.433274	0.119842	0.435788	0.154202	0.445006	0.15504	0.455063	0.148335	0.470986	0.131574	0.482719	0.113975	0.491937	0.0997284	0.505346	0.0871576	0.518755	0.0804531	0.539706	0.0754248	0.587475	0.0703965	0.655358	0.0645301	0.730783	0.0569876	0.789446	0.0561496	0.866547	0.0595018	0.947	0.0670443	0.991417	0.0720726
357	Rhodnius ecuadoriensis	Manabí	92	0.830765	0.543863	0.292785	0.0660857	0.310352	0.0627395	0.337957	0.06023	0.357197	0.0627395	0.371418	0.0677587	0.37811	0.0811431	0.373091	0.11795	0.384803	0.11795	0.396514	0.112931	0.411571	0.0987102	0.429138	0.0853258	0.444196	0.0727779	0.464273	0.061903	0.490205	0.0568839	0.524503	0.0585569	0.583896	0.0644126	0.670895	0.0752875	0.753711	0.0903449	0.850748	0.115441	0.978737	0.158104	1.12346	0.217497	1.27319	0.283583
358	Rhodnius ecuadoriensis	Manabí	98	0.888919	0.434655	0.272575	0.112087	0.292954	0.106143	0.315032	0.0993496	0.33626	0.0968022	0.352394	0.0985004	0.360885	0.106992	0.362584	0.119729	0.361734	0.149449	0.371924	0.149449	0.378717	0.144354	0.382963	0.129919	0.390605	0.111238	0.401644	0.0908582	0.414381	0.0772719	0.43561	0.0679313	0.463631	0.0594399	0.502692	0.0517976	0.56383	0.0467028	0.644499	0.0484011	0.739602	0.0534959	0.838103	0.0662331	0.948491	0.084065
359	Rhodnius ecuadoriensis	Manabí	94	0.783389	0.506725	0.0870001	0.327286	0.0961144	0.315686	0.105229	0.304915	0.118486	0.294143	0.135886	0.288343	0.153286	0.288343	0.170686	0.291657	0.177314	0.302429	0.187257	0.326457	0.1972	0.327286	0.210457	0.319	0.217086	0.306572	0.222886	0.290829	0.224543	0.2726	0.227029	0.257686	0.234486	0.248572	0.2494	0.236972	0.277572	0.222886	0.340543	0.200514	0.436658	0.169857	0.520343	0.153286	0.619772	0.135057
360	Rhodnius ecuadoriensis	Manabí	91	0.840554	0.476434	0.110782	0.245243	0.124313	0.234249	0.145454	0.220719	0.166596	0.212262	0.189429	0.210571	0.208034	0.215645	0.219027	0.231712	0.224101	0.253699	0.233403	0.251162	0.241014	0.243551	0.246088	0.230021	0.250317	0.203805	0.254545	0.185201	0.262156	0.17167	0.283298	0.157294	0.32389	0.141226	0.394925	0.119239	0.485412	0.0980971	0.595348	0.0769555	0.701056	0.0634249	0.794925	0.0524312	0.89725	0.0482029
361	Rhodnius ecuadoriensis	Manabí	93	0.873891	0.454681	0.163162	0.253995	0.176619	0.243902	0.197645	0.229605	0.220353	0.219512	0.243902	0.21783	0.2582	0.226241	0.260723	0.243061	0.263246	0.259041	0.272498	0.255677	0.28259	0.246426	0.291842	0.228764	0.294365	0.211943	0.294365	0.190917	0.296888	0.179142	0.308663	0.165685	0.332212	0.154752	0.384357	0.133726	0.455845	0.108495	0.546678	0.0849453	0.659378	0.0613961	0.773759	0.0504626	0.884777	0.0403701
362	Rhodnius ecuadoriensis	Manabí	93	1.02798	0.608388	0.327481	0.384161	0.342776	0.376064	0.369766	0.366167	0.392258	0.363468	0.402154	0.365268	0.408452	0.374264	0.408452	0.401255	0.419248	0.399455	0.430044	0.391358	0.433643	0.375164	0.434543	0.355371	0.437242	0.337378	0.44174	0.325682	0.455235	0.312187	0.478627	0.297792	0.532607	0.277999	0.591986	0.259106	0.681053	0.235715	0.765623	0.21952	0.845694	0.206025	0.954554	0.201527	1.07421	0.201527
363	Rhodnius ecuadoriensis	Manabí	84	0.709723	0.67402	0.277785	0.149055	0.29811	0.149055	0.317468	0.151959	0.33489	0.161638	0.343601	0.172285	0.346505	0.188739	0.335858	0.212936	0.348441	0.21584	0.363927	0.211	0.373606	0.198418	0.388124	0.180996	0.405546	0.166477	0.423936	0.156798	0.455876	0.150991	0.503303	0.153895	0.574927	0.164541	0.668812	0.185835	0.786895	0.226486	0.911753	0.27972	1.03371	0.346505	1.14405	0.410386	1.26406	0.482977
364	Rhodnius ecuadoriensis	Manabí	90	0.983639	0.736904	0.273894	0.591715	0.285953	0.582241	0.30404	0.569322	0.321266	0.558125	0.34366	0.553818	0.358302	0.558986	0.366915	0.587409	0.378973	0.584825	0.385864	0.580518	0.39017	0.571044	0.391032	0.547789	0.392754	0.524534	0.3962	0.50903	0.405674	0.497833	0.448739	0.468549	0.519366	0.428929	0.610664	0.388448	0.683875	0.36347	0.837187	0.325573	0.972411	0.292843	1.09902	0.275617	1.24028	0.263559
365	Rhodnius ecuadoriensis	Manabí	91	0.759142	0.631632	0.0537182	0.593499	0.0727794	0.577037	0.0935736	0.560575	0.109169	0.552777	0.122166	0.550178	0.13083	0.555376	0.145559	0.570106	0.153357	0.565774	0.159422	0.559709	0.16462	0.550178	0.166353	0.531117	0.161154	0.519853	0.155956	0.506857	0.157689	0.492128	0.168952	0.474799	0.199277	0.449673	0.265125	0.403753	0.359565	0.347435	0.482597	0.289385	0.609095	0.243465	0.752054	0.20101	0.900212	0.163754
366	Rhodnius ecuadoriensis	Manabí	90	0.880127	0.489136	0.201724	0.16338	0.225064	0.158378	0.251738	0.154211	0.267576	0.154211	0.279246	0.158378	0.292583	0.168381	0.298418	0.179218	0.302586	0.19839	0.313423	0.195056	0.325093	0.182552	0.331761	0.162546	0.340097	0.144208	0.349266	0.132538	0.363437	0.125869	0.403448	0.1167	0.4693	0.109198	0.580999	0.101696	0.689363	0.0975278	0.855243	0.0991949	1.03863	0.105863	1.19867	0.113366	1.32621	0.125036
367	Rhodnius ecuadoriensis	Manabí	88	1.10764	0.583253	0.440169	0.538874	0.448172	0.527314	0.464178	0.511307	0.482852	0.49708	0.498858	0.486409	0.515754	0.482852	0.53176	0.484631	0.545987	0.506861	0.55488	0.499747	0.555769	0.488187	0.552212	0.468624	0.547766	0.45084	0.546877	0.429498	0.549544	0.411714	0.562883	0.392151	0.609123	0.354803	0.682929	0.305895	0.765627	0.257877	0.874113	0.209858	0.99327	0.174289	1.12577	0.141388	1.26982	0.108486
368	Rhodnius ecuadoriensis	Manabí	96	0.817765	0.502396	0.14449	0.314285	0.155102	0.305306	0.171428	0.29551	0.191836	0.284898	0.210612	0.278367	0.227755	0.280816	0.240816	0.293877	0.252245	0.310204	0.258775	0.304489	0.266938	0.296326	0.275102	0.284081	0.279183	0.270204	0.282449	0.253877	0.283265	0.241632	0.287347	0.228571	0.297959	0.216326	0.323265	0.2	0.399183	0.168979	0.480816	0.137959	0.588571	0.106122	0.697958	0.0873468	0.808162	0.0759183
369	Rhodnius ecuadoriensis	Manabí	92	0.868522	0.523628	0.227784	0.311198	0.240617	0.296761	0.258262	0.283928	0.27671	0.275908	0.293553	0.273501	0.307188	0.282324	0.312802	0.299969	0.31601	0.318417	0.324031	0.314406	0.336062	0.306386	0.33927	0.299167	0.341676	0.279116	0.344884	0.260668	0.352905	0.242221	0.373758	0.225378	0.419476	0.202118	0.505296	0.173244	0.61999	0.145172	0.734684	0.125923	0.855795	0.111486	0.978509	0.109882	1.07877	0.110684
370	Rhodnius ecuadoriensis	Manabí	85	0.887433	0.557018	0.292054	0.366532	0.302096	0.35649	0.323017	0.345611	0.349796	0.33808	0.365695	0.33808	0.375737	0.348959	0.378248	0.359838	0.380758	0.381595	0.387453	0.379085	0.396658	0.374064	0.400842	0.360674	0.402516	0.345611	0.4067	0.325527	0.413395	0.307954	0.427621	0.291217	0.451889	0.272807	0.508794	0.248539	0.596661	0.222597	0.682854	0.200003	0.812563	0.179082	0.94562	0.165693	1.07114	0.158161
371	Rhodnius ecuadoriensis	Manabí	89	0.836357	0.573912	0.149089	0.423549	0.159254	0.41169	0.176196	0.398983	0.197374	0.387971	0.211775	0.383735	0.227869	0.382888	0.238882	0.390512	0.24227	0.404913	0.243964	0.415925	0.254129	0.410843	0.264295	0.400677	0.272766	0.383735	0.276154	0.358322	0.280389	0.342228	0.295637	0.325286	0.335451	0.301567	0.415925	0.265989	0.517577	0.229564	0.623464	0.201609	0.742058	0.175349	0.86997	0.15756	0.999576	0.140618
372	Rhodnius ecuadoriensis	Manabí	91	0.728642	0.483858	0.159964	0.177352	0.173874	0.169528	0.191262	0.161703	0.20778	0.156487	0.225167	0.158226	0.239077	0.170397	0.244294	0.185176	0.246032	0.208649	0.256465	0.206041	0.266897	0.196478	0.269505	0.177352	0.272983	0.162573	0.282546	0.146924	0.293848	0.134753	0.319929	0.118235	0.356443	0.106933	0.437294	0.0904147	0.548574	0.0756354	0.645074	0.0695498	0.736358	0.0738966	0.872849	0.0895453	1.01195	0.116496
373	Rhodnius ecuadoriensis	Manabí	84	0.907827	0.503333	0.268779	0.226731	0.281146	0.216013	0.299285	0.202821	0.316599	0.192927	0.33886	0.191278	0.351227	0.19705	0.362769	0.206943	0.37019	0.225906	0.379259	0.224257	0.392451	0.212715	0.399046	0.199523	0.402344	0.184683	0.406467	0.172315	0.415536	0.158299	0.427903	0.146757	0.45676	0.135214	0.506228	0.119549	0.5895	0.0997616	0.664528	0.084921	0.760991	0.0791497	0.903626	0.0832721	1.03966	0.0964637
374	Rhodnius ecuadoriensis	Manabí	86	0.85829	0.518807	0.182251	0.338586	0.191447	0.32939	0.213184	0.316014	0.234084	0.306817	0.249132	0.303473	0.265017	0.305981	0.275885	0.324374	0.279229	0.336914	0.288425	0.33357	0.294277	0.32103	0.299293	0.306817	0.303473	0.275049	0.30849	0.261673	0.323538	0.244116	0.371191	0.215692	0.443924	0.184759	0.555114	0.147975	0.670484	0.120386	0.780838	0.103666	0.887012	0.0944697	1.00907	0.0927977	1.142	0.0969777
375	Rhodnius ecuadoriensis	Manabí	85	1.02071	0.520705	0.300892	0.326683	0.313787	0.316366	0.336139	0.300032	0.359351	0.290576	0.378264	0.287997	0.392019	0.300892	0.404915	0.323244	0.415231	0.314647	0.422968	0.303471	0.429846	0.290576	0.436723	0.262206	0.440162	0.245012	0.44532	0.232976	0.460795	0.220941	0.514955	0.190851	0.591468	0.159903	0.681735	0.130673	0.77888	0.1109	0.895798	0.0937064	1.00928	0.0851095	1.1752	0.0842498	1.33252	0.0911273
376	Rhodnius ecuadoriensis	Manabí	85	0.949635	0.527448	0.299331	0.260016	0.310947	0.251974	0.331498	0.243039	0.358304	0.234997	0.380642	0.234997	0.390471	0.247507	0.389577	0.279673	0.402086	0.277886	0.413702	0.270738	0.419063	0.252868	0.422637	0.234997	0.426212	0.220701	0.43336	0.206404	0.45123	0.194789	0.498587	0.181386	0.599556	0.158154	0.725543	0.138496	0.842594	0.125094	0.971262	0.123306	1.09636	0.127774	1.25808	0.142964	1.36799	0.155473
377	Rhodnius ecuadoriensis	Manabí	85	0.898994	0.574281	0.26711	0.246563	0.28051	0.238523	0.300164	0.22691	0.320711	0.220656	0.343938	0.221549	0.360018	0.23227	0.368951	0.244776	0.371631	0.279617	0.382352	0.276937	0.392178	0.268897	0.401112	0.252817	0.406472	0.228696	0.413619	0.217083	0.431485	0.204576	0.459179	0.195642	0.535113	0.184922	0.634275	0.172416	0.760236	0.164375	0.883518	0.165269	1.00769	0.172416	1.15599	0.192069	1.33019	0.227803
378	Rhodnius ecuadoriensis	Manabí	81	0.971751	0.517144	0.3412	0.37836	0.351335	0.365692	0.365692	0.35049	0.380894	0.340355	0.39863	0.335288	0.419744	0.333599	0.430723	0.342045	0.434946	0.375827	0.444236	0.370759	0.455215	0.354713	0.459438	0.330221	0.459438	0.312485	0.466194	0.296439	0.485619	0.282081	0.536292	0.261812	0.621592	0.230563	0.717027	0.199315	0.814151	0.172289	0.897761	0.158776	0.983906	0.148642	1.0937	0.139351	1.217	0.135129
[truncated: 152 more columns]

## Sheet: Data_Operculum_Triatomini.txt
N	Species	Province	x1	y1	x2	y2	x3	y3	x4	y4	x5	y5	x6	y6	x7	y7	x8	y8	x9	y9	x10	y10	x11	y11	x12	y12	x13	y13	x14	y14
1	Panstrongylus chinai	Loja	0.463553	0.262195	0.534992	0.215963	0.609113	0.171357	0.680585	0.149121	0.749656	0.147165	0.817367	0.156694	0.883866	0.176463	0.948663	0.210597	1.01131	0.262876	1.07191	0.332456	0.946987	0.327144	0.825049	0.32064	0.703955	0.306519	0.582987	0.291269
2	Panstrongylus chinai	Loja	0.541672	0.21065	0.61954	0.165664	0.696539	0.138643	0.770094	0.126994	0.840509	0.129361	0.907825	0.14556	0.972633	0.172954	1.03452	0.213361	1.09346	0.266966	1.14697	0.344779	1.01921	0.337228	0.896445	0.32112	0.774436	0.30155	0.653716	0.276054
3	Panstrongylus chinai	Loja	0.401761	0.184429	0.462801	0.1437	0.526261	0.112558	0.589547	0.0883154	0.652461	0.0787615	0.715023	0.0831183	0.777432	0.0935104	0.839557	0.115151	0.901178	0.156651	0.96284	0.196551	0.848206	0.212997	0.73638	0.219056	0.624695	0.216416	0.513038	0.21213
4	Panstrongylus chinai	Loja	0.415122	0.299475	0.481064	0.239064	0.54941	0.205401	0.617723	0.176045	0.685858	0.170023	0.753947	0.169996	0.821963	0.179488	0.889833	0.207973	0.957592	0.251122	1.02529	0.302064	0.901202	0.320189	0.779693	0.329683	0.658179	0.331409	0.536653	0.319325
5	Panstrongylus chinai	Loja	0.378267	0.400676	0.436212	0.353178	0.497048	0.315508	0.55814	0.286922	0.619707	0.275226	0.681552	0.273383	0.743779	0.285076	0.806283	0.306621	0.869089	0.338888	0.932222	0.382749	0.820528	0.416866	0.710667	0.431261	0.600427	0.435742	0.490016	0.435714
6	Panstrongylus chinai	Loja	0.551504	0.282914	0.620178	0.247807	0.691371	0.2164	0.759884	0.201258	0.826673	0.196574	0.891212	0.20554	0.95386	0.225981	1.01361	0.263988	1.0714	0.31391	1.12718	0.376025	1.00702	0.37359	0.891677	0.360237	0.776777	0.344074	0.662108	0.326438
7	Panstrongylus chinai	Loja	0.454542	0.318267	0.522353	0.262885	0.592279	0.218794	0.660968	0.195169	0.728702	0.187365	0.79571	0.19156	0.862014	0.207407	0.927312	0.239899	0.99187	0.284654	1.05503	0.352555	0.931166	0.375328	0.810629	0.387541	0.690867	0.384893	0.571738	0.370107
8	Panstrongylus chinai	Loja	0.21908	0.337982	0.276202	0.266661	0.337415	0.205463	0.402475	0.166225	0.469791	0.139863	0.539895	0.12942	0.611861	0.129605	0.686832	0.146937	0.764583	0.180142	0.844486	0.225633	0.727184	0.299821	0.603634	0.328075	0.479382	0.352542	0.351715	0.358636
9	Panstrongylus chinai	Loja	0.405447	0.340365	0.471162	0.286693	0.539256	0.248934	0.607112	0.22338	0.674606	0.216356	0.741947	0.21716	0.809097	0.227754	0.875974	0.252364	0.942472	0.296366	1.00878	0.350039	0.8857	0.373786	0.765498	0.378158	0.645344	0.378161	0.525218	0.375537
10	Panstrongylus chinai	Loja	0.362701	0.301966	0.429169	0.24378	0.498442	0.196756	0.568215	0.167729	0.638365	0.152307	0.708824	0.148045	0.779734	0.16	0.851046	0.186438	0.922885	0.231895	0.994862	0.282291	0.868909	0.354278	0.743261	0.366219	0.617088	0.363637	0.490696	0.354983
11	Panstrongylus chinai	Loja	0.170895	0.412106	0.229799	0.338193	0.292198	0.270525	0.359047	0.222165	0.430376	0.193244	0.503833	0.173554	0.581844	0.173626	0.662088	0.183386	0.747216	0.214337	0.834892	0.256342	0.706023	0.310591	0.575122	0.347954	0.443776	0.383465	0.309808	0.408069
12	Panstrongylus chinai	Loja	0.406874	0.343937	0.482755	0.278256	0.559585	0.24018	0.63544	0.216342	0.710279	0.207321	0.784379	0.20907	0.857134	0.23047	0.929054	0.264041	0.999445	0.319912	1.06904	0.387373	0.933675	0.389777	0.801365	0.388315	0.669569	0.378419	0.537963	0.365422
13	Panstrongylus chinai	Loja	0.164828	0.48905	0.222183	0.412234	0.285406	0.349791	0.352299	0.30092	0.422053	0.262632	0.496286	0.240905	0.57483	0.235122	0.65663	0.241383	0.74347	0.266279	0.834102	0.305204	0.722349	0.426264	0.591125	0.471011	0.458449	0.510589	0.320464	0.531256
14	Panstrongylus chinai	Loja	0.213295	0.494133	0.265702	0.413915	0.325118	0.352386	0.38855	0.305675	0.455816	0.273108	0.526855	0.254461	0.602523	0.252891	0.679598	0.256512	0.76124	0.276985	0.848736	0.319054	0.727851	0.38152	0.603011	0.423158	0.475721	0.456098	0.347735	0.486568
15	Panstrongylus chinai	Loja	0.390163	0.29852	0.458711	0.245	0.529546	0.210522	0.600117	0.185993	0.670349	0.174183	0.740267	0.174161	0.809846	0.186856	0.878966	0.216827	0.947894	0.254004	1.01624	0.313038	0.887899	0.36023	0.763006	0.370151	0.63826	0.371941	0.513808	0.357487
16	Panstrongylus chinai	Loja	0.205029	0.50448	0.257279	0.428715	0.31583	0.371346	0.377368	0.326987	0.44269	0.299111	0.510577	0.28241	0.582249	0.282192	0.655746	0.289928	0.733677	0.316975	0.815621	0.361499	0.70152	0.43025	0.581807	0.467146	0.459543	0.493432	0.336821	0.517814
17	Panstrongylus chinai	Loja	0.140717	0.563801	0.189073	0.491099	0.242412	0.427424	0.301184	0.379221	0.363569	0.341309	0.430472	0.316265	0.502737	0.30649	0.579285	0.308913	0.659257	0.321088	0.74459	0.348531	0.636361	0.429993	0.518736	0.480729	0.399179	0.526152	0.274996	0.558856
18	Panstrongylus chinai	Loja	0.461144	0.372998	0.527712	0.314525	0.596785	0.27646	0.665609	0.254223	0.734346	0.237464	0.802818	0.237505	0.871072	0.251387	0.939107	0.279184	1.00691	0.321925	1.07446	0.380421	0.949416	0.398992	0.827266	0.404542	0.70516	0.403611	0.583067	0.400836
19	Panstrongylus chinai	Loja	0.418338	0.356708	0.487226	0.310942	0.558565	0.275432	0.629291	0.252966	0.699351	0.244694	0.768986	0.245478	0.837829	0.26312	0.906134	0.292205	0.973963	0.331453	1.04118	0.383788	0.913288	0.404261	0.788919	0.408852	0.664832	0.406054	0.541138	0.393036
20	Panstrongylus chinai	Loja	0.442533	0.272895	0.512123	0.222159	0.58375	0.186072	0.654742	0.160315	0.724549	0.153845	0.793905	0.154723	0.862179	0.173222	0.929779	0.202686	0.996297	0.24977	1.06208	0.308851	0.935264	0.312512	0.811654	0.310664	0.688201	0.305864	0.565016	0.295985
21	Panstrongylus chinai	Loja	0.474084	0.425135	0.543947	0.371655	0.616269	0.330858	0.688238	0.303603	0.759708	0.295488	0.830919	0.297267	0.901871	0.30901	0.972371	0.338107	1.0425	0.381578	1.11224	0.439638	0.98236	0.438695	0.855263	0.436879	0.728183	0.434124	0.601085	0.432388
22	Panstrongylus chinai	Loja	0.284998	0.54177	0.336385	0.470174	0.394467	0.418104	0.455436	0.378264	0.519459	0.351361	0.585902	0.334712	0.654633	0.327753	0.726872	0.335661	0.802251	0.356864	0.882311	0.397905	0.764736	0.440954	0.647503	0.477076	0.527359	0.501433	0.408221	0.529859
23	Panstrongylus chinai	Loja	0.597676	0.266423	0.676755	0.224266	0.755179	0.198578	0.829977	0.187969	0.901294	0.191833	0.969743	0.207621	1.03548	0.234695	1.09803	0.274999	1.15566	0.335792	1.20956	0.412068	1.07428	0.426888	0.950722	0.405605	0.827981	0.380846	0.708075	0.343959
24	Panstrongylus chinai	Loja	0.384531	0.433945	0.453519	0.370152	0.525133	0.329719	0.59672	0.29738	0.668251	0.281207	0.739722	0.283002	0.811146	0.298277	0.882529	0.326124	0.953874	0.364764	1.02512	0.433945	0.895196	0.502229	0.767697	0.518414	0.640143	0.523786	0.512517	0.514797
25	Panstrongylus chinai	Loja	0.809933	0.250965	0.898325	0.215368	0.979572	0.204284	1.05667	0.202476	1.12723	0.215313	1.19037	0.244739	1.24854	0.285308	1.30291	0.334343	1.34712	0.406147	1.37943	0.504563	1.24272	0.498602	1.12377	0.461041	1.01065	0.410281	0.902712	0.347774
26	Panstrongylus chinai	Loja	0.226764	0.472716	0.280231	0.400605	0.339048	0.344374	0.401215	0.30441	0.465789	0.276134	0.534125	0.266118	0.603709	0.262156	0.676673	0.274607	0.753155	0.304137	0.83205	0.345379	0.723094	0.434327	0.605787	0.475224	0.484897	0.499571	0.362087	0.515045
27	Panstrongylus chinai	Loja	0.319819	0.349802	0.391865	0.27723	0.467499	0.226045	0.543869	0.190818	0.62099	0.171827	0.69899	0.171875	0.777362	0.179958	0.856455	0.203663	0.936375	0.245291	1.01761	0.315276	0.877632	0.352432	0.739114	0.368957	0.599886	0.372455	0.460574	0.374387
28	Panstrongylus chinai	Loja	0.264517	0.333327	0.334164	0.271671	0.406506	0.212853	0.480397	0.171533	0.555886	0.148261	0.633002	0.143351	0.710846	0.146679	0.790552	0.171029	0.871651	0.211104	0.954405	0.269879	0.816144	0.299604	0.6792	0.317958	0.541979	0.333458	0.404279	0.344016
29	Panstrongylus chinai	Loja	0.221947	0.350764	0.276437	0.284678	0.336847	0.239193	0.398271	0.199224	0.462936	0.176867	0.528713	0.160559	0.596969	0.15772	0.668338	0.171807	0.74258	0.201512	0.818159	0.238485	0.701204	0.281365	0.581879	0.301231	0.462843	0.322588	0.344012	0.344993
30	Panstrongylus chinai	Loja	0.219468	0.491147	0.268104	0.422539	0.323878	0.373214	0.382398	0.334077	0.443406	0.304172	0.508128	0.288041	0.575133	0.280383	0.644969	0.283227	0.719126	0.302098	0.796455	0.332741	0.685115	0.384271	0.570373	0.41693	0.454119	0.444206	0.33888	0.475096
31	Panstrongylus chinai	Loja	0.386999	0.299313	0.450538	0.251239	0.516274	0.217513	0.581702	0.194715	0.646725	0.18631	0.711395	0.190471	0.775897	0.200601	0.839901	0.228398	0.903665	0.264715	0.967075	0.313646	0.848625	0.329674	0.733003	0.333061	0.617482	0.331308	0.502141	0.320367
32	Panstrongylus chinai	Loja	0.510253	0.264956	0.579836	0.223874	0.650683	0.196898	0.721107	0.173667	0.788964	0.173223	0.855975	0.180292	0.921782	0.198048	0.986024	0.229687	1.04875	0.274831	1.11025	0.330767	0.986341	0.333244	0.865973	0.328986	0.746067	0.320323	0.626597	0.307522
33	Panstrongylus chinai	Loja	0.309569	0.358546	0.36778	0.303101	0.429867	0.264201	0.492802	0.235917	0.556585	0.21821	0.621431	0.213798	0.687424	0.223711	0.753888	0.2395	0.821239	0.266381	0.889895	0.309569	0.772183	0.323462	0.656656	0.333629	0.541385	0.346628	0.425609	0.354044
34	Panstrongylus chinai	Loja	0.418642	0.34228	0.480175	0.292899	0.544642	0.249908	0.609741	0.216641	0.675997	0.201208	0.742918	0.196023	0.810509	0.201166	0.879549	0.22865	0.949001	0.262479	1.01875	0.300955	0.898478	0.332591	0.779064	0.342334	0.659389	0.34857	0.539529	0.352325
35	Panstrongylus chinai	Loja	0.285757	0.442553	0.344203	0.376681	0.407584	0.326981	0.472688	0.287989	0.540189	0.263903	0.610523	0.257437	0.681148	0.25278	0.755579	0.271782	0.831336	0.299038	0.909228	0.339569	0.796597	0.441396	0.674849	0.476503	0.550045	0.493762	0.42341	0.500335
36	Panstrongylus chinai	Loja	0.351871	0.36778	0.41543	0.308866	0.48213	0.267663	0.549081	0.237706	0.616347	0.221841	0.683904	0.219029	0.751817	0.232161	0.820022	0.258366	0.8885	0.296753	0.957351	0.351871	0.835621	0.403433	0.715207	0.41094	0.594666	0.414498	0.473897	0.410876
37	Panstrongylus chinai	Loja	0.456078	0.242613	0.526575	0.18941	0.597914	0.161331	0.668558	0.1423	0.738205	0.136249	0.807138	0.139508	0.875014	0.156534	0.941617	0.190145	1.00744	0.233918	1.07247	0.288049	0.945303	0.303401	0.822254	0.298965	0.699134	0.295558	0.576877	0.279648
38	Panstrongylus chinai	Loja	0.323609	0.267698	0.382895	0.213481	0.445077	0.176198	0.507657	0.155001	0.570385	0.139835	0.633403	0.136418	0.696714	0.144895	0.760213	0.160949	0.824133	0.194083	0.888655	0.251602	0.774178	0.269453	0.662041	0.283894	0.549585	0.288941	0.436955	0.288882
39	Panstrongylus chinai	Loja	0.412731	0.210612	0.472831	0.18173	0.535742	0.148679	0.597996	0.13242	0.66008	0.120501	0.721564	0.123945	0.782985	0.129018	0.843613	0.154375	0.9036	0.196109	0.963889	0.230144	0.85139	0.231805	0.741539	0.232671	0.631819	0.229218	0.52202	0.228387
40	Panstrongylus chinai	Loja	0.297797	0.241409	0.357704	0.1825	0.420684	0.135582	0.484124	0.0986588	0.548376	0.0794001	0.613313	0.0750473	0.679059	0.0882784	0.745321	0.112737	0.812366	0.154224	0.880175	0.212334	0.762362	0.23004	0.646702	0.241556	0.530601	0.245118	0.414643	0.251266
41	Panstrongylus chinai	Loja	0.186227	0.420512	0.235187	0.365383	0.287629	0.316835	0.342562	0.279267	0.399859	0.252125	0.460082	0.237891	0.523166	0.23627	0.588697	0.245446	0.656886	0.266342	0.726884	0.295216	0.623372	0.34622	0.517011	0.377062	0.41018	0.40593	0.301459	0.426872
42	Panstrongylus chinai	Loja	0.374142	0.25856	0.434963	0.201211	0.498689	0.166088	0.562487	0.135273	0.626593	0.122418	0.690888	0.12069	0.755359	0.129247	0.820138	0.155807	0.885063	0.190986	0.950337	0.246574	0.833261	0.255242	0.718569	0.259432	0.603855	0.262767	0.489169	0.267181
43	Panstrongylus chinai	Loja	0.406766	0.217056	0.471302	0.158065	0.537902	0.125627	0.604379	0.0991144	0.670551	0.0872474	0.736496	0.0862713	0.802101	0.101631	0.867457	0.128968	0.932581	0.167444	0.99726	0.22731	0.87686	0.243558	0.75914	0.25294	0.641524	0.253809	0.524066	0.24183
44	Panstrongylus chinai	Loja	0.411951	0.194348	0.482739	0.144044	0.557445	0.107692	0.630787	0.0828063	0.70138	0.0810461	0.771046	0.0870862	0.838891	0.108452	0.904844	0.145728	0.968701	0.200631	1.03154	0.264114	0.902466	0.257347	0.778928	0.250291	0.655318	0.243922	0.532395	0.23098
45	Panstrongylus chinai	Loja	0.372688	0.232083	0.438812	0.174488	0.506925	0.131346	0.574309	0.103989	0.640728	0.097464	0.706733	0.0998846	0.771989	0.118481	0.836655	0.149835	0.900697	0.194672	0.963907	0.257494	0.843391	0.25667	0.725578	0.254126	0.607962	0.24641	0.490245	0.241361
46	Panstrongylus chinai	Loja	0.343042	0.440684	0.40853	0.381975	0.47722	0.338832	0.546641	0.311208	0.616471	0.292287	0.687069	0.289666	0.758114	0.29657	0.829973	0.320758	0.902317	0.355251	0.975553	0.408713	0.848663	0.443317	0.723158	0.458834	0.597171	0.465689	0.470763	0.464984
47	Panstrongylus chinai	Loja	0.432814	0.42261	0.501686	0.379106	0.570697	0.353178	0.637972	0.338055	0.70317	0.33587	0.766455	0.345585	0.827748	0.367705	0.887225	0.401133	0.944662	0.447262	0.999128	0.511893	0.880246	0.51538	0.767081	0.500723	0.654212	0.484141	0.541332	0.467627
48	Panstrongylus chinai	Loja	0.244359	0.260765	0.309115	0.195056	0.376988	0.142488	0.445673	0.106199	0.51544	0.0915723	0.585552	0.0838787	0.656613	0.0951771	0.728574	0.12452	0.801261	0.16842	0.874686	0.22709	0.748255	0.260888	0.623335	0.278852	0.49792	0.288363	0.37179	0.285675
49	Panstrongylus chinai	Loja	0.296136	0.310728	0.358244	0.251496	0.423087	0.204321	0.488275	0.177684	0.553723	0.166565	0.619314	0.163983	0.685152	0.176034	0.751391	0.212068	0.817703	0.252393	0.884115	0.298711	0.764805	0.312511	0.647693	0.314193	0.530626	0.317679	0.413469	0.317646
50	Panstrongylus chinai	Loja	0.24832	0.245042	0.30402	0.193161	0.363307	0.151011	0.423874	0.117111	0.486818	0.0985263	0.550444	0.0843298	0.617356	0.0913126	0.684708	0.101124	0.754248	0.125036	0.824456	0.153254	0.711893	0.197691	0.597267	0.217207	0.482862	0.238055	0.367226	0.251451
51	Panstrongylus chinai	Loja	0.449706	0.297801	0.521006	0.250788	0.592146	0.227085	0.661908	0.213839	0.729755	0.215109	0.796587	0.224082	0.862271	0.24176	0.926316	0.271868	0.98861	0.315251	1.04874	0.375041	0.925716	0.366853	0.805633	0.358279	0.686154	0.344844	0.566715	0.331095
52	Panstrongylus chinai	Loja	0.40683	0.305122	0.475467	0.263724	0.546486	0.227411	0.615962	0.210074	0.684782	0.200793	0.752505	0.205002	0.819264	0.22106	0.884939	0.250449	0.949284	0.296177	1.01277	0.352528	0.888787	0.350815	0.767903	0.344766	0.647149	0.336939	0.526328	0.330032
53	Panstrongylus chinai	Loja	0.454536	0.294005	0.521096	0.248067	0.589804	0.212075	0.658	0.182702	0.72502	0.168572	0.79055	0.173751	0.85452	0.199137	0.917452	0.237971	0.979889	0.28322	1.04164	0.337295	0.920935	0.342839	0.803634	0.340845	0.686875	0.330958	0.570124	0.320948
54	Panstrongylus chinai	Loja	0.323398	0.560921	0.378122	0.500297	0.437483	0.452402	0.498558	0.413539	0.561623	0.385166	0.6277	0.372666	0.696224	0.373058	0.767019	0.385415	0.840641	0.412673	0.91538	0.445814	0.803857	0.511787	0.687914	0.544843	0.56943	0.565248	0.450101	0.581443
55	Panstrongylus chinai	Loja	0.344453	0.417492	0.406014	0.361642	0.470504	0.311106	0.536551	0.278703	0.603667	0.258754	0.672219	0.255533	0.741814	0.264458	0.812401	0.284944	0.88409	0.318268	0.956714	0.362487	0.834599	0.397519	0.712544	0.407554	0.590574	0.418484	0.467975	0.422817
56	Panstrongylus chinai	Loja	0.463988	0.529222	0.531885	0.480474	0.602242	0.440217	0.672036	0.410861	0.740945	0.398632	0.808942	0.40405	0.876321	0.421428	0.942836	0.455537	1.00864	0.503486	1.07406	0.558623	0.949259	0.564103	0.827289	0.570504	0.70575	0.566937	0.584222	0.563093
57	Panstrongylus chinai	Loja	0.333568	0.446565	0.396127	0.391438	0.461676	0.351673	0.527501	0.324477	0.593708	0.314628	0.660051	0.311005	0.726693	0.320994	0.793671	0.346224	0.860909	0.383299	0.928384	0.431197	0.808979	0.487246	0.690733	0.49645	0.572281	0.499078	0.453546	0.492647
58	Panstrongylus chinai	Loja	0.526934	0.319864	0.594264	0.277415	0.66074	0.255204	0.724464	0.24742	0.786424	0.24888	0.847485	0.255059	0.905121	0.279185	0.960678	0.314218	1.01398	0.361086	1.06481	0.420873	0.955038	0.399613	0.848036	0.379546	0.740884	0.360295	0.633638	0.341559
59	Panstrongylus chinai	Loja	0.53146	0.255702	0.59988	0.221007	0.669407	0.19722	0.73679	0.186306	0.803338	0.180406	0.866883	0.192529	0.928713	0.214951	0.988715	0.248349	1.04587	0.298821	1.10303	0.349293	0.981399	0.361923	0.865198	0.358706	0.750772	0.344339	0.638022	0.31945
60	Panstrongylus chinai	Loja	0.100268	0.63384	0.142235	0.559057	0.193454	0.502727	0.247745	0.45377	0.30622	0.414857	0.368827	0.385862	0.437788	0.372123	0.510616	0.367666	0.588131	0.374461	0.670545	0.393016	0.563192	0.459617	0.449935	0.508926	0.334911	0.554125	0.221559	0.603215
61	Panstrongylus chinai	Loja	0.31266	0.363118	0.379501	0.302744	0.449467	0.260329	0.519881	0.23422	0.590719	0.223467	0.661852	0.223419	0.733116	0.22812	0.804895	0.251531	0.87712	0.291123	0.949692	0.343295	0.821202	0.374818	0.694661	0.38825	0.567667	0.389247	0.440409	0.382948
62	Panstrongylus chinai	Loja	0.234805	0.353527	0.290932	0.289926	0.352109	0.24266	0.415921	0.210344	0.482217	0.192127	0.54914	0.177471	0.618114	0.174456	0.68913	0.183029	0.762621	0.205651	0.838967	0.244479	0.725156	0.313142	0.60706	0.347323	0.486052	0.365889	0.363786	0.377713
63	Panstrongylus chinai	Loja	0.214814	0.502918	0.268162	0.440286	0.326672	0.397771	0.386872	0.366543	0.448152	0.342524	0.511986	0.335561	0.576758	0.334859	0.643752	0.348987	0.712918	0.377616	0.783441	0.415308	0.667145	0.427378	0.55346	0.442502	0.44007	0.459464	0.326895	0.477775
64	Panstrongylus chinai	Loja	0.406582	0.259046	0.472303	0.205879	0.540536	0.168119	0.608711	0.14238	0.676799	0.134657	0.744847	0.135516	0.81284	0.147514	0.880764	0.17413	0.948634	0.211868	1.01645	0.259904	0.892538	0.289924	0.771095	0.295066	0.649647	0.298471	0.528155	0.289932
65	Panstrongylus chinai	Loja	0.246294	0.485423	0.308067	0.425196	0.374028	0.379671	0.441077	0.342854	0.510316	0.323563	0.580835	0.314525	0.652511	0.314745	0.726459	0.333154	0.801716	0.362034	0.878597	0.403922	0.755141	0.456383	0.629717	0.476935	0.503558	0.492023	0.376792	0.502595
66	Panstrongylus chinai	Loja	0.330982	0.298924	0.400741	0.23314	0.473625	0.187136	0.546939	0.15514	0.620886	0.143841	0.695016	0.138495	0.76966	0.149967	0.844777	0.176861	0.920399	0.220229	0.996413	0.276396	0.86202	0.298793	0.729566	0.306721	0.596969	0.310954	0.46425	0.312027
67	Panstrongylus chinai	Loja	0.243746	0.32243	0.305989	0.260988	0.37212	0.212278	0.440573	0.181409	0.510188	0.159462	0.581567	0.151081	0.654603	0.155424	0.72891	0.169532	0.805081	0.19797	0.882619	0.236904	0.757755	0.287602	0.632024	0.316206	0.504102	0.329081	0.376102	0.341393
68	Panstrongylus chinai	Loja	0.411745	0.421321	0.479538	0.372568	0.549529	0.336023	0.618918	0.313416	0.687866	0.30105	0.756127	0.304622	0.823981	0.31764	0.890972	0.35068	0.957513	0.394146	1.02371	0.445695	0.89801	0.473508	0.77587	0.47689	0.653906	0.475237	0.532188	0.466537
69	Panstrongylus chinai	Loja	0.495929	0.170337	0.573752	0.118971	0.65271	0.0810833	0.72965	0.0574713	0.803378	0.0565973	0.875772	0.0651683	0.945973	0.0892634	1.01324	0.134111	1.07927	0.18777	1.14268	0.259941	1.0085	0.260031	0.879488	0.244066	0.750026	0.231482	0.621726	0.210235
70	Panstrongylus chinai	Loja	0.70606	0.193036	0.785251	0.160015	0.864372	0.137693	0.937616	0.133131	1.00533	0.145263	1.07054	0.164984	1.12971	0.202956	1.18567	0.250598	1.23654	0.313642	1.28517	0.383464	1.16113	0.362152	1.04508	0.326911	0.929259	0.290945	0.815752	0.247859
71	Panstrongylus chinai	Loja	0.292787	0.270828	0.353259	0.220302	0.416362	0.177361	0.480056	0.150301	0.544211	0.135665	0.608673	0.129272	0.673801	0.140807	0.739404	0.165125	0.805377	0.199401	0.871854	0.247242	0.75467	0.262661	0.63937	0.26842	0.523992	0.272481	0.408766	0.279863
72	Panstrongylus chinai	Loja	0.365083	0.218391	0.43293	0.162363	0.502429	0.126976	0.571303	0.105421	0.639579	0.097137	0.707332	0.100404	0.774674	0.112792	0.841344	0.140059	0.907307	0.182989	0.972457	0.243938	0.848768	0.243173	0.72768	0.241435	0.60662	0.238965	0.485494	0.238265
73	Panstrongylus chinai	Loja	0.277028	0.368224	0.342687	0.307093	0.411465	0.261533	0.480987	0.233937	0.551116	0.220978	0.62172	0.219469	0.692704	0.227123	0.764342	0.250557	0.836685	0.291025	0.909375	0.339833	0.781776	0.362172	0.655824	0.368383	0.529726	0.371677	0.403675	0.375915
74	Panstrongylus chinai	Loja	0.118682	0.310593	0.172422	0.240134	0.230069	0.177742	0.293293	0.137738	0.359676	0.110409	0.428279	0.0919952	0.49935	0.0834839	0.573975	0.0892379	0.652697	0.111437	0.736502	0.154034	0.61697	0.206659	0.49591	0.246182	0.372895	0.278168	0.247637	0.301508
75	Panstrongylus chinai	Loja	0.211389	0.482312	0.26482	0.406397	0.323409	0.34635	0.386855	0.311414	0.452227	0.286432	0.520459	0.276232	0.590046	0.273034	0.663026	0.287381	0.739843	0.321554	0.817947	0.362381	0.695306	0.387939	0.575492	0.417251	0.455374	0.445075	0.334682	0.470076
76	Panstrongylus chinai	Loja	0.246914	0.256247	0.306088	0.182516	0.369188	0.128116	0.434149	0.0963335	0.49993	0.074515	0.567444	0.0737664	0.635455	0.079056	0.704916	0.101975	0.775902	0.143436	0.8485	0.204489	0.727885	0.231808	0.608709	0.249584	0.488987	0.261393	0.368587	0.265782
77	Panstrongylus chinai	Loja	0.24699	0.378548	0.317145	0.308081	0.390467	0.258022	0.46438	0.224948	0.538943	0.210582	0.614064	0.212265	0.689482	0.222484	0.76552	0.250564	0.842174	0.296329	0.919209	0.353085	0.783464	0.373416	0.649726	0.383622	0.515703	0.387158	0.381529	0.387125
78	Panstrongylus chinai	Loja	0.25097	0.27905	0.311272	0.218712	0.374826	0.166899	0.440324	0.133587	0.507081	0.112243	0.575618	0.107846	0.645014	0.111625	0.716043	0.130935	0.78842	0.163083	0.862598	0.212359	0.741384	0.251659	0.620408	0.272706	0.498042	0.281626	0.375443	0.288517
79	Panstrongylus howardi	Manabí	0.410119	0.449054	0.492523	0.385062	0.575585	0.343357	0.656916	0.320066	0.736552	0.314182	0.815184	0.319027	0.892086	0.341523	0.96743	0.380458	1.04136	0.434241	1.11268	0.514811	0.968122	0.521491	0.827055	0.520868	0.686957	0.509447	0.548001	0.485359
80	Panstrongylus howardi	Manabí	0.602628	0.429929	0.694903	0.384373	0.78587	0.355941	0.871492	0.346634	0.951734	0.356487	1.02932	0.375902	1.10374	0.406515	1.17322	0.454798	1.23696	0.523659	1.29251	0.621715	1.1481	0.596701	1.00496	0.579722	0.867966	0.540311	0.732861	0.494027
81	Panstrongylus howardi	Manabí	0.308495	0.409553	0.37264	0.345727	0.439374	0.305835	0.506073	0.278354	0.572701	0.267717	0.639257	0.267717	0.705814	0.281014	0.7723	0.306722	0.83875	0.341294	0.905095	0.409553	0.783824	0.44058	0.665107	0.452991	0.546284	0.451218	0.42746	0.442353
82	Panstrongylus howardi	Manabí	0.356262	0.191502	0.415611	0.142332	0.47765	0.100064	0.539828	0.0655937	0.602351	0.0475131	0.665184	0.043131	0.728397	0.0586927	0.791851	0.0854684	0.855478	0.119973	0.919553	0.1777	0.805653	0.206235	0.693754	0.217415	0.581613	0.220934	0.469197	0.214827
83	Panstrongylus howardi	Manabí	0.280414	0.431406	0.339948	0.342398	0.406764	0.286143	0.47534	0.241484	0.547402	0.219361	0.620845	0.206419	0.696599	0.208283	0.775391	0.22968	0.856427	0.265918	0.941327	0.327006	0.808109	0.352234	0.676617	0.374702	0.544261	0.391889	0.412769	0.414219
84	Panstrongylus howardi	Manabí	0.470844	0.434357	0.545449	0.375285	0.621965	0.330946	0.6973	0.308324	0.771975	0.296996	0.845816	0.301375	0.918961	0.317811	0.991343	0.34825	1.06275	0.396864	1.1328	0.469106	0.99652	0.4976	0.86385	0.508129	0.732014	0.501179	0.600456	0.488114
85	Panstrongylus howardi	Manabí	0.28404	0.503206	0.354418	0.419888	0.429005	0.361221	0.504854	0.32093	0.582001	0.298943	0.660199	0.29193	0.73959	0.301783	0.820594	0.334115	0.902474	0.379701	0.986248	0.451483	0.845316	0.480448	0.705926	0.497946	0.566326	0.512919	0.42648	0.524281
86	Panstrongylus howardi	Manabí	0.16373	0.553489	0.217658	0.452471	0.27954	0.372187	0.347812	0.312957	0.42161	0.272064	0.500488	0.247752	0.584478	0.240468	0.6731	0.248455	0.76891	0.280083	0.872164	0.336247	0.736963	0.40471	0.597321	0.453685	0.458126	0.504066	0.313979	0.538538
87	Panstrongylus howardi	Manabí	0.324526	0.438773	0.387511	0.387478	0.453443	0.35019	0.519606	0.31883	0.586631	0.308002	0.654053	0.308068	0.721938	0.31883	0.790221	0.339527	0.859067	0.374232	0.928046	0.412281	0.805587	0.420593	0.685313	0.424798	0.565239	0.43311	0.445197	0.442184
88	Panstrongylus howardi	Manabí	0.401095	0.525842	0.48225	0.472201	0.564721	0.431277	0.644247	0.41253	0.721347	0.41208	0.796958	0.423272	0.870836	0.447563	0.943154	0.483878	1.01301	0.538524	1.08027	0.613338	0.939758	0.61462	0.804131	0.600031	0.668746	0.583676	0.533569	0.565587
89	Panstrongylus howardi	Manabí	0.165066	0.471001	0.220688	0.401794	0.280388	0.341056	0.343787	0.295184	0.411197	0.265351	0.482823	0.252422	0.556697	0.248412	0.634442	0.259889	0.714504	0.280492	0.796812	0.310256	0.677965	0.377146	0.551201	0.406219	0.424091	0.433908	0.295426	0.455721
90	Panstrongylus howardi	Manabí	0.384414	0.406823	0.458262	0.347282	0.533456	0.308634	0.607649	0.284501	0.680498	0.280019	0.752761	0.284225	0.824059	0.302463	0.89415	0.338594	0.963585	0.38431	1.03171	0.449057	0.899873	0.443748	0.771172	0.43175	0.642367	0.421373	0.513253	0.41627
91	Panstrongylus howardi	Manabí	0.388057	0.444502	0.460271	0.373029	0.534637	0.331648	0.608791	0.306918	0.682698	0.293653	0.756464	0.291889	0.829983	0.301591	0.903114	0.336869	0.97614	0.380084	1.04864	0.453321	0.914368	0.453321	0.782746	0.455085	0.651124	0.458613	0.519573	0.455967
92	Panstrongylus howardi	Manabí	0.316997	0.322572	0.38046	0.266787	0.446154	0.230978	0.511751	0.203101	0.577158	0.191919	0.642469	0.193512	0.707684	0.204662	0.77274	0.229353	0.837669	0.26838	0.902406	0.326555	0.783413	0.325758	0.666809	0.325758	0.550205	0.324962	0.433601	0.327351
93	Panstrongylus howardi	Manabí	0.416712	0.341672	0.490411	0.279373	0.564812	0.240128	0.637713	0.219404	0.70956	0.21222	0.780417	0.217105	0.850316	0.233774	0.919065	0.26478	0.986441	0.312709	1.05136	0.391166	0.923408	0.36709	0.79651	0.363832	0.669996	0.355147	0.543098	0.351954
94	Panstrongylus howardi	Manabí	0.472511	0.515307	0.553807	0.451549	0.636116	0.405014	0.715246	0.387791	0.79242	0.38793	0.868825	0.395232	0.943973	0.413783	1.01699	0.452073	1.08746	0.513386	1.15638	0.588673	1.01643	0.582524	0.879341	0.576236	0.74316	0.561423	0.606421	0.552025
95	Panstrongylus howardi	Manabí	0.279531	0.449564	0.351533	0.369515	0.427807	0.316956	0.505114	0.280528	0.583632	0.262688	0.662756	0.254747	0.742947	0.26283	0.824243	0.288718	0.906785	0.333194	0.990822	0.401492	0.845893	0.401599	0.704276	0.413172	0.562516	0.422929	0.420685	0.431795
96	Panstrongylus howardi	Manabí	0.311079	0.575406	0.372899	0.506069	0.438998	0.449356	0.50722	0.406092	0.578606	0.382932	0.651539	0.369698	0.727421	0.375057	0.804489	0.387823	0.885154	0.423534	0.967401	0.469315	0.83405	0.488843	0.703937	0.514125	0.57332	0.536638	0.444501	0.569795
97	Panstrongylus howardi	Manabí	0.414835	0.38886	0.493004	0.339538	0.570898	0.306871	0.644392	0.298375	0.716205	0.299414	0.785665	0.313288	0.853505	0.336176	0.919084	0.371655	0.981485	0.424583	1.03976	0.500399	0.910772	0.488695	0.785206	0.472743	0.660466	0.452086	0.536122	0.429197
98	Panstrongylus howardi	Manabí	0.321685	0.367752	0.389176	0.313034	0.458229	0.27793	0.526533	0.258441	0.594087	0.254506	0.661328	0.257504	0.728195	0.268529	0.794531	0.291078	0.859836	0.335552	0.924454	0.394298	0.801839	0.391862	0.68166	0.389614	0.561543	0.385647	0.441396	0.381775
99	Panstrongylus howardi	Manabí	0.335957	0.482444	0.412551	0.417534	0.491426	0.373675	0.569986	0.346483	0.648265	0.337711	0.726333	0.338553	0.804191	0.351711	0.881733	0.381534	0.959029	0.427147	1.03594	0.49297	0.893767	0.495567	0.754332	0.491216	0.614827	0.492058	0.475357	0.492058
100	Panstrongylus howardi	Manabí	0.398373	0.444636	0.482777	0.376167	0.565467	0.343338	0.646136	0.326204	0.724748	0.324593	0.802093	0.332954	0.877724	0.354304	0.951127	0.392822	1.02247	0.447138	1.08974	0.532878	0.947015	0.532707	0.808569	0.520952	0.670192	0.508924	0.532569	0.490659
101	Panstrongylus howardi	Manabí	0.310307	0.458487	0.380318	0.389732	0.45392	0.338967	0.528184	0.297999	0.603878	0.278997	0.680514	0.274709	0.757637	0.277359	0.83626	0.303299	0.916033	0.346986	0.997166	0.411418	0.857877	0.42125	0.720923	0.429653	0.584249	0.4421	0.447818	0.457616
102	Panstrongylus howardi	Manabí	0.347406	0.305165	0.420093	0.235339	0.495505	0.188789	0.570986	0.158617	0.646605	0.148272	0.722259	0.14741	0.797981	0.156927	0.873807	0.183616	0.949771	0.230167	1.02584	0.299131	0.888082	0.298269	0.752879	0.298269	0.617744	0.302579	0.482575	0.302579
103	Panstrongylus howardi	Manabí	0.411498	0.442012	0.48909	0.375754	0.56731	0.339068	0.644867	0.311902	0.721133	0.302347	0.796319	0.307647	0.870702	0.324037	0.943796	0.358038	1.01542	0.412231	1.08541	0.48909	0.944668	0.53697	0.809466	0.542236	0.674927	0.537877	0.541608	0.514338
104	Panstrongylus howardi	Manabí	0.413049	0.260552	0.481472	0.203039	0.552614	0.159468	0.623825	0.12984	0.695211	0.115898	0.766632	0.113283	0.838192	0.125483	0.909857	0.151625	0.981592	0.19171	1.05354	0.25358	0.923521	0.264944	0.796016	0.269266	0.668476	0.273658	0.540972	0.279723
105	Panstrongylus howardi	Manabí	0.330102	0.394362	0.399503	0.32306	0.472319	0.272075	0.546086	0.24211	0.620593	0.229751	0.695557	0.227181	0.770838	0.232533	0.846964	0.256195	0.923723	0.294997	1.00175	0.362673	0.865978	0.379468	0.732599	0.394433	0.598973	0.404855	0.464925	0.406757
106	Panstrongylus howardi	Manabí	0.318919	0.355784	0.388876	0.288056	0.46161	0.245191	0.534481	0.215219	0.607524	0.20404	0.68067	0.202359	0.753987	0.216076	0.827373	0.240904	0.900999	0.28809	0.974762	0.347211	0.841741	0.35839	0.71119	0.366894	0.580536	0.368643	0.449813	0.367786
107	Panstrongylus howardi	Manabí	0.34548	0.273432	0.417596	0.22569	0.491935	0.184545	0.564399	0.163296	0.635405	0.15774	0.705508	0.161351	0.774118	0.181073	0.841269	0.215829	0.907067	0.265377	0.971336	0.330723	0.841651	0.345306	0.715716	0.348848	0.590579	0.343709	0.466554	0.32548
108	Panstrongylus howardi	Manabí	0.252541	0.561397	0.312024	0.488574	0.37552	0.42638	0.442888	0.386396	0.513106	0.362814	0.58512	0.34965	0.659175	0.347996	0.73668	0.366158	0.816753	0.399032	0.899291	0.446126	0.770363	0.480866	0.641823	0.505891	0.51286	0.528699	0.384284	0.553689
109	Panstrongylus howardi	Manabí	0.466801	0.401362	0.53608	0.340285	0.607801	0.294879	0.679244	0.270448	0.750477	0.259978	0.821535	0.261723	0.892419	0.273938	0.963094	0.301859	1.03359	0.34374	1.10374	0.408342	0.974262	0.406597	0.847397	0.403979	0.720532	0.404852	0.593632	0.406597
110	Panstrongylus howardi	Manabí	0.443262	0.418035	0.513967	0.366646	0.586511	0.329744	0.657973	0.307869	0.72803	0.306211	0.797763	0.308914	0.866739	0.322428	0.934345	0.354862	1.00094	0.401674	1.06671	0.46038	0.939715	0.452271	0.815458	0.445929	0.691164	0.440451	0.567123	0.430613
111	Panstrongylus howardi	Manabí	0.438126	0.335809	0.509101	0.287642	0.581405	0.256125	0.652555	0.236921	0.72276	0.227966	0.791321	0.236886	0.859113	0.254341	0.92554	0.286557	0.990778	0.331262	1.05465	0.390903	0.926904	0.40563	0.803809	0.398704	0.680959	0.389119	0.558458	0.375057
112	Panstrongylus howardi	Manabí	0.351808	0.447274	0.430196	0.394202	0.509963	0.357112	0.588138	0.336463	0.664334	0.336816	0.74007	0.342014	0.814604	0.359551	0.887511	0.394166	0.958792	0.446177	1.02891	0.510033	0.891612	0.492425	0.756688	0.480863	0.622011	0.466614	0.486839	0.457845
113	Panstrongylus howardi	Manabí	0.456313	0.326193	0.539091	0.259243	0.622226	0.216571	0.702901	0.196928	0.782114	0.190582	0.860293	0.19404	0.935977	0.22067	1.01073	0.255607	1.08317	0.312575	1.15237	0.399274	1.01205	0.372323	0.873127	0.360737	0.734522	0.345729	0.595275	0.337601
114	Panstrongylus howardi	Manabí	0.352806	0.538721	0.415896	0.473106	0.48241	0.417764	0.550723	0.378748	0.6208	0.355504	0.692814	0.349624	0.7659	0.353809	0.841235	0.377987	0.91778	0.413475	0.996158	0.46522	0.865897	0.481822	0.73778	0.497284	0.609524	0.511811	0.481649	0.529209
115	Panstrongylus howardi	Manabí	0.126042	0.727167	0.169161	0.644737	0.21979	0.576304	0.273979	0.516192	0.335149	0.472332	0.400832	0.439015	0.475999	0.427839	0.55582	0.427521	0.641	0.43972	0.731574	0.464505	0.612372	0.524054	0.490913	0.575105	0.370864	0.62933	0.250533	0.68299
116	Panstrongylus howardi	Manabí	0.167539	0.47993	0.219511	0.403002	0.27623	0.335811	0.337975	0.285759	0.404398	0.251693	0.475148	0.232251	0.548691	0.222304	0.627469	0.230227	0.711483	0.255846	0.798429	0.291448	0.675043	0.343037	0.550122	0.383735	0.424537	0.422199	0.297975	0.457382
117	Panstrongylus howardi	Manabí	0.366204	0.371537	0.43436	0.291647	0.506499	0.239988	0.579384	0.201839	0.6533	0.184133	0.727892	0.178693	0.803373	0.190284	0.879742	0.218762	0.957107	0.266795	1.0355	0.334205	0.899439	0.33865	0.76629	0.349351	0.63307	0.359129	0.499708	0.366204
118	Panstrongylus howardi	Manabí	0.273181	0.420543	0.337365	0.349844	0.405445	0.293139	0.475455	0.253498	0.547396	0.231126	0.620887	0.222578	0.695551	0.224163	0.771973	0.241606	0.851876	0.289796	0.932434	0.343846	0.80079	0.375904	0.669905	0.395517	0.538675	0.412029	0.406996	0.425024
119	Panstrongylus howardi	Manabí	0.414175	0.45871	0.491203	0.396397	0.569692	0.352753	0.646684	0.330307	0.722108	0.328668	0.797354	0.32963	0.871069	0.351613	0.943928	0.385602	1.01554	0.436265	1.08576	0.505917	0.948595	0.504956	0.814883	0.495122	0.681278	0.48365	0.547602	0.473175
120	Panstrongylus howardi	Manabí	0.215869	0.470193	0.278865	0.391676	0.347453	0.333924	0.418419	0.291065	0.492217	0.26565	0.568671	0.256526	0.646838	0.258099	0.726998	0.271978	0.810724	0.30781	0.896687	0.357451	0.760803	0.391921	0.625863	0.419048	0.490084	0.441247	0.353536	0.459041
121	Panstrongylus howardi	Manabí	0.239673	0.538166	0.302637	0.458943	0.37101	0.402123	0.44177	0.362687	0.514778	0.339194	0.589542	0.328413	0.665886	0.329151	0.744759	0.347868	0.825633	0.381334	0.910405	0.442473	0.779981	0.498871	0.647731	0.527772	0.513268	0.541854	0.377893	0.54965
122	Panstrongylus howardi	Manabí	0.2891	0.42233	0.345074	0.355384	0.406377	0.30655	0.4697	0.269176	0.535497	0.245735	0.604149	0.238455	0.673603	0.235878	0.745843	0.248974	0.81979	0.271754	0.896906	0.312611	0.778062	0.35831	0.657511	0.383284	0.535497	0.40056	0.414214	0.421668
123	Panstrongylus howardi	Manabí	0.331869	0.392912	0.405809	0.32757	0.482362	0.280283	0.55895	0.246752	0.635606	0.233856	0.712332	0.235575	0.789091	0.246752	0.865885	0.275124	0.942748	0.318972	1.01968	0.388613	0.880433	0.423864	0.743455	0.431601	0.606409	0.432461	0.469294	0.426477
124	Panstrongylus howardi	Manabí	0.252386	0.628353	0.305787	0.554308	0.365385	0.498053	0.428394	0.456209	0.495337	0.431179	0.564299	0.414574	0.635316	0.406637	0.710579	0.416767	0.788314	0.437341	0.871166	0.479533	0.749429	0.523883	0.627239	0.558347	0.503901	0.58832	0.379658	0.614394
125	Panstrongylus howardi	Manabí	0.353251	0.352373	0.428014	0.278559	0.505132	0.230193	0.581968	0.201195	0.658559	0.191564	0.735044	0.189807	0.811318	0.204745	0.887381	0.234587	0.963234	0.280281	1.03866	0.359402	0.899367	0.376098	0.762812	0.37522	0.626221	0.376098	0.489701	0.373462
126	Panstrongylus howardi	Manabí	0.383757	0.425637	0.446355	0.368441	0.512098	0.335074	0.578046	0.310288	0.64437	0.299177	0.710968	0.298322	0.777771	0.30516	0.844915	0.324818	0.912402	0.358185	0.980333	0.407689	0.859684	0.429945	0.740814	0.431688	0.622011	0.435962	0.503038	0.435073
127	Panstrongylus howardi	Manabí	0.321146	0.346634	0.391866	0.289677	0.464965	0.248897	0.53786	0.224259	0.610619	0.212364	0.683209	0.214913	0.755662	0.227657	0.827945	0.253179	0.900025	0.295624	0.971934	0.352581	0.83967	0.361927	0.710022	0.362776	0.580374	0.364475	0.450726	0.364475
128	Panstrongylus howardi	Manabí	0.465061	0.319838	0.550743	0.257772	0.635319	0.219564	0.715364	0.207393	0.793059	0.2085	0.868264	0.223955	0.941464	0.25096	1.01217	0.292003	1.08001	0.34985	1.14277	0.436535	1.00049	0.438886	0.863389	0.428306	0.728573	0.404378	0.595244	0.371496
129	Panstrongylus howardi	Manabí	0.41365	0.41194	0.49344	0.346064	0.574255	0.299024	0.652746	0.275949	0.729801	0.26812	0.80542	0.274992	0.879399	0.299058	0.952351	0.334099	1.02339	0.388728	1.09139	0.475184	0.952591	0.473988	0.816736	0.470809	0.681633	0.459766	0.547009	0.442708
130	Panstrongylus howardi	Manabí	0.222286	0.48057	0.281611	0.388776	0.348386	0.3247	0.418978	0.280855	0.492593	0.252812	0.568333	0.236037	0.647276	0.236073	0.729567	0.253856	0.815529	0.29097	0.905344	0.348278	0.768624	0.382836	0.632013	0.407099	0.496481	0.436905	0.36059	0.464803
131	Panstrongylus howardi	Manabí	0.490344	0.345609	0.565747	0.277224	0.642903	0.230663	0.719148	0.204208	0.79448	0.197331	0.869497	0.19726	0.943706	0.214839	1.01725	0.246488	1.08984	0.299013	1.16139	0.374556	1.02328	0.413152	0.889216	0.417573	0.755674	0.408731	0.622483	0.391223
132	Panstrongylus howardi	Manabí	0.4714	0.304917	0.551167	0.237166	0.632562	0.190876	0.712981	0.161959	0.792531	0.148387	0.871031	0.152838	0.948735	0.171839	1.02575	0.202602	1.10099	0.264889	1.17533	0.342918	1.03107	0.359277	0.89043	0.360073	0.750114	0.354681	0.610015	0.344728
133	Panstrongylus howardi	Manabí	0.448714	0.299142	0.528615	0.229968	0.608268	0.192088	0.686081	0.172405	0.762229	0.168971	0.837245	0.176901	0.911092	0.19623	0.983382	0.230995	1.05362	0.285725	1.12134	0.36552	0.983347	0.364458	0.848644	0.359148	0.714614	0.346899	0.581151	0.328419
134	Panstrongylus howardi	Manabí	0.244757	0.337298	0.306508	0.256692	0.373933	0.199127	0.443399	0.154846	0.515391	0.127274	0.589769	0.115304	0.666085	0.116273	0.745307	0.136337	0.826535	0.169548	0.912433	0.233514	0.786612	0.313012	0.65671	0.353695	0.523382	0.372999	0.388048	0.379849
135	Panstrongylus howardi	Manabí	0.267336	0.527638	0.326678	0.450321	0.392105	0.402658	0.459572	0.371035	0.528693	0.352603	0.599009	0.343281	0.670768	0.345532	0.744074	0.359778	0.819456	0.390487	0.897863	0.444974	0.771547	0.473185	0.646602	0.495065	0.520602	0.508889	0.394286	0.520673
136	Panstrongylus howardi	Manabí	0.294769	0.38817	0.362257	0.312764	0.433413	0.260459	0.505735	0.230537	0.578776	0.214256	0.652399	0.209252	0.726743	0.217718	0.801875	0.241711	0.878206	0.288051	0.955429	0.351324	0.824599	0.412128	0.693838	0.433687	0.562152	0.440474	0.429849	0.437149
137	Panstrongylus howardi	Manabí	0.288621	0.228995	0.35623	0.159035	0.427642	0.115794	0.499435	0.0805027	0.572298	0.0666074	0.645542	0.0614226	0.719512	0.0700985	0.794104	0.0917018	0.869768	0.134943	0.946226	0.19443	0.816261	0.262558	0.686157	0.285199	0.555292	0.295465	0.423495	0.288621
138	Panstrongylus howardi	Manabí	0.247844	0.329291	0.311005	0.262627	0.377739	0.208644	0.446504	0.17596	0.516916	0.160582	0.588239	0.155187	0.660438	0.158585	0.733898	0.175225	0.809004	0.209345	0.886283	0.266235	0.758805	0.298884	0.631783	0.313492	0.50455	0.325788	0.376442	0.330096
139	Panstrongylus howardi	Manabí	0.295452	0.536858	0.359839	0.462959	0.429054	0.418894	0.498918	0.3838	0.570187	0.366685	0.6425	0.363118	0.715355	0.366685	0.789686	0.389276	0.865423	0.429955	0.942204	0.484614	0.813971	0.530805	0.68635	0.555702	0.55736	0.56489	0.427829	0.567484
140	Panstrongylus howardi	Manabí	0.253886	0.533528	0.320669	0.462734	0.39183	0.41387	0.464537	0.382742	0.538495	0.366221	0.613079	0.357096	0.688509	0.358126	0.765447	0.376376	0.84371	0.410338	0.924475	0.473736	0.789768	0.500633	0.656129	0.512518	0.522416	0.52352	0.388371	0.530768
141	Panstrongylus howardi	Manabí	0.29024	0.535898	0.350945	0.463002	0.417582	0.412596	0.48673	0.377731	0.558317	0.357933	0.631614	0.348725	0.70553	0.343375	0.781957	0.353529	0.860785	0.378641	0.943509	0.427627	0.811763	0.453394	0.682165	0.478614	0.552348	0.502525	0.421949	0.523051
142	Panstrongylus howardi	Manabí	0.4149	0.325606	0.488319	0.263335	0.563037	0.223505	0.63642	0.20193	0.708576	0.197492	0.780192	0.200234	0.851013	0.214485	0.920283	0.249589	0.988688	0.297393	1.05529	0.369802	0.923927	0.376007	0.795741	0.377811	0.668024	0.372436	0.540416	0.365364
143	Panstrongylus howardi	Manabí	0.383906	0.27248	0.454769	0.177009	0.531138	0.114123	0.609755	0.0757325	0.690019	0.055245	0.771407	0.0470051	0.854181	0.0537094	0.93879	0.0808262	1.02501	0.125584	1.11426	0.203189	0.965832	0.213527	0.820023	0.225025	0.674888	0.243378	0.530165	0.2657
144	Panstrongylus howardi	Manabí	0.347741	0.491882	0.416424	0.433325	0.488315	0.383956	0.561683	0.355056	0.635915	0.338047	0.710833	0.330552	0.786831	0.337867	0.863947	0.360533	0.941639	0.391091	1.0207	0.440532	0.883946	0.448784	0.749967	0.460387	0.616024	0.472315	0.482081	0.484675
145	Panstrongylus howardi	Manabí	0.289699	0.306847	0.355545	0.238077	0.424676	0.180462	0.495178	0.143532	0.566944	0.126385	0.639613	0.122883	0.712895	0.128406	0.787585	0.155481	0.863178	0.195985	0.940395	0.261722	0.810436	0.299843	0.680658	0.307027	0.551133	0.317713	0.42121	0.322983
146	Panstrongylus howardi	Manabí	0.155556	0.465055	0.203431	0.393226	0.257594	0.338805	0.315399	0.29857	0.377074	0.273262	0.441101	0.257271	0.506612	0.246923	0.577023	0.255724	0.650658	0.277034	0.728613	0.315141	0.611616	0.341546	0.497972	0.373785	0.384682	0.407379	0.271296	0.440585
147	Panstrongylus howardi	Manabí	0.157193	0.551812	0.206086	0.476556	0.261399	0.419934	0.320804	0.379916	0.384075	0.355485	0.449342	0.339373	0.516542	0.330989	0.587574	0.338194	0.662437	0.36102	0.742573	0.405263	0.621927	0.426418	0.505834	0.458119	0.391214	0.495551	0.274531	0.524926
148	Panstrongylus howardi	Manabí	0.33625	0.622588	0.398351	0.533552	0.467213	0.474778	0.539156	0.437125	0.613061	0.412432	0.689068	0.402064	0.767386	0.407248	0.847035	0.421398	0.929486	0.454533	1.01663	0.519261	0.888786	0.603604	0.754426	0.63243	0.619401	0.656844	0.482169	0.667281
149	Panstrongylus howardi	Manabí	0.495968	0.232406	0.572864	0.177572	0.64912	0.146517	0.723625	0.127082	0.795502	0.125567	0.865426	0.136985	0.93407	0.157127	1.00056	0.191752	1.06385	0.247967	1.12414	0.32419	0.99362	0.324055	0.867414	0.313849	0.742116	0.297042	0.617223	0.277641
150	Panstrongylus howardi	Manabí	0.410427	0.489556	0.487434	0.421697	0.565207	0.377384	0.64124	0.352202	0.715465	0.347646	0.788159	0.360654	0.860019	0.382602	0.930452	0.420723	0.99939	0.475365	1.06694	0.546077	0.933339	0.535468	0.802559	0.524269	0.67157	0.516234	0.540303	0.51126
151	Panstrongylus howardi	Manabí	0.430282	0.387432	0.501555	0.326728	0.574506	0.288271	0.646601	0.266025	0.718124	0.254348	0.788897	0.257098	0.858992	0.273131	0.928158	0.306053	0.996753	0.350653	1.0641	0.418676	0.932943	0.460562	0.805965	0.47206	0.679345	0.474774	0.553403	0.463311
152	Panstrongylus howardi	Manabí	0.190516	0.365229	0.24818	0.281542	0.311709	0.216679	0.378784	0.170077	0.449723	0.142861	0.52326	0.128708	0.59894	0.125688	0.678096	0.140051	0.761642	0.176715	0.848981	0.232658	0.717639	0.268935	0.587491	0.300927	0.456957	0.331094	0.324702	0.352797
153	Panstrongylus howardi	Manabí	0.521563	0.408528	0.599282	0.355767	0.678566	0.316107	0.755608	0.297273	0.831582	0.288408	0.905704	0.296953	0.978901	0.31397	1.0501	0.349679	1.11914	0.405787	1.18642	0.477951	1.04982	0.477026	0.916385	0.473394	0.783591	0.463568	0.650975	0.451998
154	Triatoma carrioni	Loja	0.291235	0.465633	0.344453	0.399489	0.403467	0.358166	0.463108	0.321172	0.524281	0.294763	0.587925	0.285427	0.654162	0.294006	0.721322	0.308962	0.790378	0.337016	0.861679	0.380582	0.746281	0.400384	0.63257	0.417022	0.518518	0.431461	0.405507	0.452611
155	Triatoma carrioni	Loja	0.0478951	0.516905	0.080174	0.431613	0.125413	0.368267	0.173351	0.309986	0.229239	0.266625	0.28825	0.229125	0.355562	0.207203	0.428572	0.195977	0.508257	0.197277	0.59914	0.219594	0.484504	0.27284	0.37393	0.331262	0.263946	0.39076	0.156074	0.454113
156	Triatoma carrioni	Loja	0.0817708	0.563965	0.125919	0.4928	0.176645	0.437375	0.230186	0.391136	0.286143	0.352777	0.347893	0.333324	0.414092	0.328388	0.483034	0.332401	0.556025	0.349626	0.636463	0.391151	0.52238	0.42017	0.411957	0.455267	0.302929	0.494747	0.194056	0.534714
157	Triatoma carrioni	Loja	0.348441	0.423476	0.411849	0.363966	0.477895	0.329468	0.543952	0.300144	0.610051	0.288935	0.676172	0.288069	0.742332	0.304463	0.808512	0.329471	0.874726	0.370008	0.940962	0.420026	0.820432	0.422611	0.702469	0.426059	0.584479	0.42692	0.466489	0.427809
158	Triatoma carrioni	Loja	0.233571	0.259524	0.2886	0.206146	0.346472	0.170164	0.40449	0.138161	0.46315	0.123662	0.522173	0.119073	0.581619	0.126002	0.641817	0.153457	0.702157	0.184779	0.763305	0.238151	0.654998	0.229023	0.549327	0.229766	0.443688	0.231202	0.338477	0.242022
159	Triatoma carrioni	Loja	0.389984	0.334637	0.457641	0.282787	0.527048	0.244439	0.595143	0.223939	0.662295	0.216267	0.728256	0.224811	0.793168	0.247628	0.857617	0.276747	0.921342	0.315718	0.983475	0.37636	0.862166	0.374631	0.743741	0.370425	0.625549	0.362661	0.507465	0.353257
160	Triatoma carrioni	Loja	0.260295	0.154859	0.318414	0.0956058	0.379904	0.0584763	0.44181	0.0304263	0.504248	0.0139972	0.567255	0.0100109	0.631009	0.022314	0.695253	0.0453407	0.759917	0.0775222	0.825366	0.126853	0.709952	0.122785	0.596917	0.1195	0.484378	0.125249	0.372425	0.141674
161	Triatoma carrioni	Loja	0.164336	0.313811	0.216178	0.248914	0.273104	0.199943	0.332051	0.161897	0.393129	0.13537	0.457166	0.124839	0.523936	0.129081	0.592722	0.144219	0.663488	0.170061	0.736014	0.20542	0.619091	0.222501	0.504001	0.238177	0.389736	0.258063	0.275965	0.280474
162	Triatoma carrioni	Loja	0.166236	0.331611	0.219781	0.266514	0.278107	0.216054	0.338231	0.175446	0.401617	0.152725	0.466951	0.14069	0.534981	0.143434	0.604807	0.156029	0.676265	0.177568	0.751938	0.222222	0.632453	0.240596	0.514277	0.25494	0.397857	0.278389	0.281726	0.303339
163	Triatoma carrioni	Loja	0.202694	0.407056	0.256661	0.344414	0.315265	0.299458	0.375249	0.264318	0.437564	0.245767	0.501158	0.236315	0.566543	0.239606	0.633669	0.255282	0.702041	0.279827	0.773239	0.324477	0.663041	0.378252	0.550701	0.403693	0.436414	0.416207	0.321353	0.423581
164	Triatoma carrioni	Loja	0.251389	0.203542	0.310085	0.151895	0.371181	0.118487	0.432342	0.0934268	0.493554	0.075184	0.554901	0.0744491	0.616377	0.0903987	0.677892	0.111658	0.739519	0.147353	0.801256	0.197466	0.689885	0.223296	0.580499	0.233182	0.470954	0.233173	0.361397	0.232392
165	Triatoma carrioni	Loja	0.345257	0.257267	0.405591	0.206987	0.468559	0.163407	0.53186	0.131598	0.595516	0.112277	0.659723	0.112381	0.724327	0.126482	0.789175	0.149194	0.854426	0.186094	0.920126	0.238831	0.803426	0.248119	0.688987	0.253165	0.574515	0.257343	0.460076	0.262388
166	Triatoma carrioni	Loja	0.330987	0.320644	0.397735	0.262055	0.465807	0.225907	0.532962	0.204189	0.599278	0.195676	0.66479	0.199822	0.729089	0.223072	0.793104	0.250779	0.855818	0.29898	0.917972	0.355984	0.798382	0.3491	0.681623	0.340364	0.564669	0.335159	0.447567	0.332628
167	Triatoma carrioni	Loja	0.0782895	0.336029	0.120784	0.257071	0.172458	0.199632	0.227158	0.150925	0.287049	0.117202	0.350394	0.0934477	0.418753	0.0841645	0.49203	0.0890801	0.568751	0.103934	0.650946	0.134587	0.529074	0.158195	0.4138	0.19547	0.300863	0.239259	0.188967	0.285946
168	Triatoma carrioni	Loja	0.290157	0.360498	0.354718	0.30774	0.421855	0.275202	0.488964	0.250584	0.556034	0.23652	0.623058	0.235635	0.690034	0.247939	0.756973	0.2708	0.823861	0.307735	0.890693	0.360498	0.768445	0.352603	0.648844	0.349077	0.529267	0.349956	0.409734	0.359623
169	Triatoma carrioni	Loja	0.0497391	0.440792	0.0809777	0.367287	0.120629	0.308012	0.162171	0.25251	0.211099	0.211752	0.266212	0.183338	0.326822	0.165897	0.393273	0.160114	0.465564	0.165989	0.546273	0.188666	0.438667	0.224952	0.335878	0.268155	0.238031	0.320925	0.142463	0.378106
170	Triatoma carrioni	Loja	0.12801	0.346283	0.172398	0.282635	0.222666	0.236447	0.274261	0.196075	0.328944	0.16925	0.387127	0.15778	0.447428	0.155601	0.51123	0.168777	0.577028	0.19071	0.645793	0.225658	0.540993	0.250843	0.438647	0.278458	0.335654	0.303373	0.233369	0.331238
171	Triatoma carrioni	Loja	0.0902218	0.413861	0.134942	0.347399	0.184158	0.290415	0.236422	0.244028	0.292555	0.211088	0.353085	0.193437	0.418863	0.194028	0.487409	0.204244	0.557685	0.22047	0.633208	0.254939	0.519845	0.275457	0.409192	0.299215	0.301291	0.332165	0.195052	0.370659
172	Triatoma carrioni	Loja	0.19714	0.333423	0.252261	0.267393	0.312515	0.225667	0.373443	0.189659	0.435965	0.167177	0.500374	0.160709	0.566231	0.166524	0.633131	0.181191	0.702169	0.21401	0.77313	0.263139	0.654335	0.263094	0.539109	0.273427	0.424262	0.286722	0.310275	0.306743
173	Triatoma carrioni	Loja	0.154642	0.351855	0.206695	0.290922	0.262713	0.241728	0.320899	0.207109	0.381001	0.185366	0.442822	0.175179	0.506719	0.178935	0.57203	0.192203	0.639529	0.220172	0.709791	0.266715	0.596902	0.283074	0.486393	0.300616	0.375569	0.316194	0.265644	0.337395
174	Triatoma carrioni	Loja	0.220458	0.306614	0.27455	0.24833	0.332448	0.210164	0.390859	0.179085	0.450121	0.159771	0.510351	0.153839	0.571493	0.160512	0.633559	0.179971	0.696664	0.213775	0.761045	0.265225	0.650961	0.272214	0.543106	0.278036	0.435534	0.287282	0.328515	0.30324
175	Triatoma carrioni	Loja	0.0972251	0.522798	0.140726	0.446489	0.193028	0.399068	0.247717	0.361719	0.304602	0.333636	0.36516	0.321044	0.42797	0.31795	0.49344	0.326077	0.562783	0.350546	0.636228	0.392312	0.527729	0.421784	0.421339	0.452004	0.314949	0.482225	0.20806	0.510439
176	Triatoma carrioni	Loja	0.233608	0.457734	0.292033	0.405153	0.353154	0.364649	0.414486	0.342225	0.47589	0.325864	0.537515	0.328455	0.59923	0.338814	0.661097	0.362081	0.723124	0.399118	0.785303	0.449114	0.67325	0.46551	0.563472	0.469808	0.453694	0.474143	0.343824	0.474097
177	Triatoma carrioni	Loja	0.214474	0.481703	0.266978	0.412446	0.324454	0.366365	0.383565	0.334432	0.443893	0.313035	0.505886	0.306049	0.568823	0.307236	0.634039	0.32815	0.700712	0.361669	0.769686	0.415112	0.657397	0.432929	0.546469	0.443554	0.436264	0.459923	0.326516	0.479912
178	Triatoma carrioni	Loja	0.294869	0.567452	0.356917	0.517698	0.420442	0.485928	0.482871	0.469571	0.544555	0.46369	0.60539	0.469749	0.665446	0.486775	0.724767	0.514156	0.783294	0.552685	0.840891	0.60431	0.72936	0.599215	0.620785	0.5905	0.511982	0.585468	0.403251	0.579262
179	Triatoma carrioni	Loja	0.368447	0.454132	0.426763	0.402723	0.487116	0.369289	0.547026	0.348662	0.606547	0.339251	0.665713	0.340109	0.724371	0.355605	0.782738	0.379541	0.84054	0.419768	0.897982	0.470412	0.789863	0.471265	0.684486	0.467881	0.579134	0.463533	0.473714	0.46184
180	Triatoma carrioni	Loja	0.237569	0.452678	0.298026	0.401706	0.3611	0.364559	0.424204	0.340374	0.487348	0.333465	0.550508	0.333469	0.613698	0.346421	0.676911	0.36889	0.740149	0.402579	0.803417	0.449222	0.68832	0.460485	0.575744	0.468243	0.463109	0.470819	0.350424	0.469075
181	Triatoma carrioni	Loja	0.111959	0.539437	0.162457	0.472507	0.218503	0.423657	0.276819	0.386541	0.33719	0.360055	0.400493	0.348732	0.466891	0.353419	0.534402	0.363855	0.605155	0.391064	0.677689	0.427478	0.567559	0.472578	0.454813	0.494947	0.34187	0.516352	0.228195	0.534167
182	Triatoma carrioni	Loja	0.347845	0.489497	0.411058	0.433305	0.475541	0.397377	0.539044	0.375394	0.601606	0.366814	0.66314	0.372882	0.724093	0.387233	0.784117	0.414811	0.843084	0.457461	0.900206	0.526377	0.786891	0.530455	0.676812	0.525357	0.566982	0.516239	0.456939	0.510563
183	Triatoma carrioni	Loja	0.281987	0.399832	0.337031	0.348489	0.394425	0.313958	0.451622	0.295418	0.508703	0.286199	0.56565	0.287868	0.622483	0.298806	0.679201	0.319012	0.735785	0.350149	0.792088	0.40404	0.688036	0.405727	0.58652	0.405721	0.485004	0.405722	0.383479	0.409092
184	Triatoma carrioni	Loja	0.312405	0.429986	0.379436	0.374104	0.44814	0.336294	0.516034	0.312418	0.583095	0.302834	0.649595	0.302908	0.714756	0.325977	0.779514	0.355989	0.84327	0.403207	0.906317	0.462599	0.783416	0.495205	0.664938	0.4934	0.54667	0.487401	0.42883	0.472841
185	Triatoma carrioni	Loja	0.201504	0.260869	0.255566	0.20218	0.313327	0.156282	0.371946	0.11781	0.433009	0.100442	0.495683	0.0970052	0.559334	0.10201	0.62408	0.116472	0.690225	0.143023	0.759195	0.193979	0.647165	0.217389	0.535986	0.230138	0.424574	0.241034	0.313486	0.254503
186	Triatoma carrioni	Loja	0.261665	0.217499	0.311042	0.163317	0.364276	0.130706	0.417586	0.0991599	0.471894	0.0816499	0.526969	0.0749186	0.583077	0.0826955	0.640162	0.104214	0.69793	0.135324	0.756662	0.179999	0.656738	0.1986	0.558	0.203701	0.459716	0.214325	0.361092	0.220811
187	Triatoma carrioni	Loja	0.328065	0.251266	0.391448	0.197932	0.456683	0.158563	0.520957	0.136119	0.584533	0.125967	0.647386	0.128532	0.709338	0.146955	0.770592	0.17767	0.831127	0.221055	0.890702	0.281318	0.775307	0.291164	0.663009	0.291264	0.550711	0.291364	0.438742	0.284681
188	Triatoma carrioni	Loja	0.297211	0.363354	0.369906	0.299718	0.443954	0.259254	0.516876	0.237774	0.589125	0.227624	0.660466	0.232781	0.731044	0.250777	0.800705	0.284232	0.869439	0.333297	0.93716	0.399431	0.806766	0.396774	0.679075	0.394257	0.551564	0.388269	0.423838	0.386431
189	Triatoma carrioni	Loja	0.116887	0.505942	0.160564	0.429241	0.210985	0.369975	0.265153	0.324025	0.32208	0.287885	0.384186	0.270151	0.450192	0.266277	0.519215	0.273127	0.594647	0.302757	0.67402	0.346395	0.569446	0.406614	0.461863	0.4504	0.350325	0.480695	0.235387	0.499394
190	Triatoma carrioni	Loja	0.138805	0.371282	0.186569	0.288659	0.242546	0.228632	0.30138	0.178719	0.365433	0.147289	0.433009	0.128339	0.503738	0.120551	0.579292	0.129854	0.658284	0.151331	0.744267	0.197563	0.627827	0.253098	0.507451	0.289056	0.387088	0.325055	0.266225	0.35935
191	Triatoma carrioni	Loja	0.351182	0.308693	0.424974	0.248972	0.49798	0.221244	0.569263	0.208458	0.639727	0.202781	0.708654	0.210434	0.776276	0.22941	0.842668	0.259048	0.906671	0.309422	0.968567	0.378062	0.842601	0.365897	0.718578	0.362426	0.595018	0.354669	0.472514	0.337114
192	Triatoma carrioni	Loja	0.141477	0.395454	0.192562	0.324725	0.248642	0.26952	0.308431	0.234021	0.370087	0.208448	0.434444	0.197236	0.50036	0.194304	0.56918	0.206807	0.641116	0.23588	0.716761	0.284659	0.601888	0.315987	0.488397	0.343965	0.374483	0.369814	0.258812	0.386818
193	Triatoma carrioni	Loja	0.165738	0.353688	0.221354	0.288153	0.28221	0.242714	0.34531	0.211976	0.409724	0.189842	0.47556	0.17702	0.543238	0.176267	0.612937	0.188745	0.684498	0.21342	0.759489	0.260567	0.639364	0.281294	0.521239	0.30112	0.403047	0.32054	0.284606	0.33843
194	Triatoma carrioni	Loja	0.383413	0.137109	0.452885	0.0910863	0.522539	0.0630315	0.590384	0.0472675	0.656115	0.0458744	0.720208	0.0556137	0.782191	0.0797	0.842869	0.11265	0.902532	0.152502	0.958123	0.220032	0.839992	0.210193	0.725754	0.192591	0.611115	0.177855	0.496526	0.162764
195	Triatoma carrioni	Loja	0.295771	0.406159	0.362644	0.344684	0.43119	0.310902	0.499361	0.288148	0.567132	0.277177	0.634415	0.280572	0.701357	0.294009	0.767841	0.320914	0.833891	0.360587	0.899112	0.424698	0.775597	0.450851	0.655244	0.455002	0.535042	0.453347	0.415146	0.439858
196	Triatoma carrioni	Loja	0.577958	0.340978	0.648425	0.292246	0.719692	0.260131	0.788635	0.246585	0.856345	0.242902	0.922769	0.2495	0.987566	0.269107	1.05093	0.300151	1.11279	0.343259	1.17126	0.413436	1.04751	0.422796	0.928056	0.419925	0.810211	0.403352	0.693349	0.378422
197	Triatoma carrioni	Loja	0.262103	0.356563	0.325392	0.290196	0.391656	0.248484	0.458132	0.217846	0.524869	0.200869	0.591964	0.202573	0.659271	0.215336	0.726805	0.239993	0.794649	0.280861	0.862899	0.342947	0.740868	0.349764	0.621319	0.356584	0.501698	0.360805	0.381984	0.361672
198	Triatoma carrioni	Loja	0.145006	0.353506	0.197543	0.286405	0.255103	0.236628	0.315804	0.205775	0.378515	0.187029	0.442519	0.176074	0.50844	0.176672	0.577087	0.193686	0.64719	0.219472	0.719025	0.255691	0.602869	0.277199	0.489044	0.29991	0.374728	0.319831	0.260575	0.340683
199	Triatoma carrioni	Loja	0.223406	0.498827	0.27969	0.444171	0.339126	0.398232	0.40004	0.367582	0.462046	0.34824	0.525155	0.340318	0.589431	0.344468	0.65497	0.361698	0.722157	0.395987	0.790448	0.441696	0.675376	0.454664	0.562544	0.467211	0.44983	0.480871	0.337098	0.494351
200	Triatoma carrioni	Loja	0.282295	0.385425	0.342917	0.327732	0.40633	0.292783	0.469839	0.269181	0.533421	0.254325	0.597107	0.251719	0.660962	0.26922	0.724853	0.291047	0.788854	0.32599	0.853003	0.378433	0.737148	0.399417	0.62359	0.404675	0.509971	0.40647	0.396349	0.408125
201	Triatoma carrioni	Loja	0.138324	0.32863	0.187985	0.2551	0.24441	0.205554	0.303693	0.170804	0.365463	0.14893	0.429068	0.136562	0.494574	0.13403	0.562735	0.145251	0.633775	0.171375	0.70836	0.215856	0.592059	0.23542	0.47923	0.261682	0.36602	0.286081	0.25354	0.314053
202	Triatoma carrioni	Loja	0.378617	0.357965	0.451428	0.306295	0.524385	0.277121	0.595347	0.264263	0.665273	0.259883	0.733436	0.269915	0.800421	0.289585	0.86593	0.321332	0.92938	0.369913	0.991288	0.431107	0.866126	0.419312	0.744089	0.405364	0.621944	0.392363	0.500166	0.37616
203	Triatoma carrioni	Loja	0.230578	0.404159	0.290921	0.342899	0.354907	0.303024	0.419435	0.272812	0.484888	0.259101	0.550822	0.254	0.617473	0.261667	0.68486	0.282488	0.752869	0.314404	0.822135	0.368752	0.702606	0.386854	0.584882	0.395508	0.467105	0.403358	0.349216	0.409488
204	Triatoma carrioni	Loja	0.297877	0.379429	0.363711	0.332193	0.431083	0.300395	0.497469	0.280813	0.562839	0.273817	0.627155	0.27989	0.690599	0.296776	0.75304	0.326083	0.81445	0.368183	0.874747	0.424068	0.756829	0.419753	0.641483	0.418075	0.526538	0.410841	0.411492	0.405017
205	Triatoma carrioni	Loja	0.268817	0.37175	0.332649	0.313053	0.398807	0.27562	0.464819	0.250137	0.530686	0.23651	0.596389	0.236461	0.661926	0.250103	0.727287	0.278174	0.792473	0.320663	0.857492	0.376854	0.737686	0.381947	0.620457	0.382804	0.503224	0.384509	0.386004	0.382814
206	Triatoma carrioni	Loja	0.331755	0.20625	0.39699	0.145732	0.464531	0.104446	0.531811	0.0763899	0.598802	0.0631098	0.665461	0.0666369	0.731862	0.0833237	0.798072	0.109678	0.863921	0.154405	0.929441	0.215904	0.807637	0.226419	0.688563	0.230791	0.569536	0.230833	0.450511	0.230779
207	Triatoma carrioni	Loja	0.163641	0.227041	0.219347	0.157827	0.279609	0.109539	0.341834	0.079402	0.404556	0.0538652	0.469324	0.0472339	0.536025	0.0584782	0.603285	0.0748951	0.672622	0.110515	0.743667	0.161928	0.628797	0.199936	0.513787	0.217547	0.398237	0.230588	0.281696	0.235225
208	Triatoma carrioni	Loja	0.318873	0.251697	0.385385	0.196345	0.453477	0.161667	0.521132	0.13515	0.587781	0.127424	0.653697	0.133354	0.718928	0.152094	0.783573	0.181765	0.847654	0.221975	0.910702	0.281459	0.788964	0.302826	0.67094	0.301095	0.553152	0.294157	0.435474	0.284788
209	Triatoma carrioni	Loja	0.28485	0.317552	0.349271	0.259888	0.416293	0.213421	0.483354	0.185022	0.550447	0.170398	0.617564	0.166952	0.684718	0.179861	0.751908	0.20912	0.819121	0.248704	0.886391	0.314109	0.764313	0.339972	0.644573	0.345979	0.524833	0.351976	0.405019	0.351127
210	Triatoma carrioni	Loja	0.364643	0.303158	0.431756	0.249375	0.501022	0.210096	0.569821	0.184464	0.638156	0.172451	0.705993	0.174997	0.773331	0.19213	0.840206	0.222823	0.906644	0.266312	0.972667	0.321945	0.848574	0.33304	0.727287	0.337265	0.606199	0.333831	0.485132	0.329611
211	Triatoma carrioni	Loja	0.216486	0.403292	0.278091	0.339591	0.343108	0.291501	0.409036	0.258355	0.475868	0.240047	0.543558	0.235813	0.612031	0.244413	0.681375	0.267298	0.751555	0.303887	0.823169	0.36401	0.701849	0.39986	0.581928	0.420956	0.461072	0.428718	0.339662	0.4286
212	Triatoma carrioni	Loja	0.170632	0.27184	0.227539	0.204305	0.28886	0.153755	0.352105	0.117831	0.417001	0.0944563	0.483792	0.0854918	0.552084	0.0879299	0.622675	0.107851	0.69488	0.140039	0.769516	0.190706	0.650022	0.221166	0.531302	0.241823	0.411756	0.256633	0.29226	0.271791
213	Triatoma carrioni	Loja	0.182171	0.392625	0.235665	0.324139	0.293876	0.273638	0.353473	0.232801	0.415243	0.207103	0.479167	0.196427	0.545514	0.202636	0.613582	0.220838	0.683787	0.253944	0.756967	0.307778	0.642305	0.337703	0.527982	0.356059	0.413389	0.372665	0.298212	0.385457
214	Triatoma carrioni	Loja	0.246607	0.399183	0.307716	0.338716	0.372653	0.294269	0.438715	0.262685	0.505435	0.23864	0.573644	0.231629	0.643237	0.240465	0.713838	0.260822	0.785759	0.296299	0.858688	0.343298	0.735244	0.363714	0.614096	0.383021	0.492182	0.394418	0.370471	0.407914
215	Triatoma carrioni	Loja	0.217825	0.303429	0.276297	0.236441	0.338274	0.198358	0.400618	0.17034	0.463493	0.156835	0.526736	0.153426	0.590413	0.161898	0.654708	0.187298	0.719534	0.227243	0.784847	0.280545	0.672053	0.340764	0.559346	0.34997	0.446369	0.353294	0.333207	0.352583
216	Triatoma carrioni	Loja	0.395469	0.286194	0.470577	0.239984	0.544321	0.215883	0.615427	0.204768	0.684429	0.204001	0.750482	0.217743	0.813353	0.247141	0.874058	0.287196	0.932591	0.337936	0.987804	0.405008	0.863359	0.399024	0.744461	0.380625	0.625661	0.361734	0.508534	0.334313
217	Triatoma carrioni	Loja	0.297531	0.191333	0.369956	0.13688	0.443776	0.0993013	0.516707	0.0719481	0.587732	0.0665237	0.657821	0.0718552	0.726011	0.0990396	0.794035	0.128118	0.86016	0.179049	0.925067	0.243993	0.798603	0.216848	0.674379	0.197294	0.549431	0.186875	0.423729	0.185982
218	Triatoma carrioni	Loja	0.379096	0.186539	0.450605	0.144446	0.52338	0.11228	0.593169	0.0968356	0.660769	0.0936486	0.725043	0.109087	0.787627	0.133986	0.848171	0.17031	0.905713	0.223443	0.961065	0.288835	0.838279	0.291586	0.720365	0.28353	0.603595	0.268793	0.489233	0.240002
219	Triatoma carrioni	Loja	0.225046	0.383019	0.289008	0.317701	0.356131	0.275316	0.423635	0.248036	0.491404	0.23125	0.559596	0.231199	0.627968	0.238271	0.696877	0.2666	0.766094	0.307164	0.835758	0.365368	0.711659	0.371504	0.589878	0.370651	0.46834	0.376911	0.346649	0.378673
220	Triatoma carrioni	Loja	0.0415188	0.316899	0.084339	0.23288	0.137196	0.176862	0.193671	0.133138	0.254508	0.104228	0.317857	0.0838526	0.385904	0.0794398	0.457031	0.0854845	0.534477	0.112998	0.613462	0.14574	0.506782	0.209782	0.39459	0.250041	0.279481	0.280765	0.163042	0.307141
221	Triatoma carrioni	Loja	0.106002	0.386024	0.16094	0.311617	0.221188	0.253453	0.284831	0.212638	0.351066	0.185065	0.419835	0.170439	0.490399	0.164986	0.565187	0.181118	0.64257	0.21051	0.724347	0.262355	0.609445	0.337818	0.487715	0.36992	0.3641	0.392876	0.238355	0.405489
222	Triatoma carrioni	Loja	0.246506	0.54092	0.304073	0.470461	0.366661	0.422673	0.430486	0.385189	0.496064	0.362303	0.563534	0.355182	0.632753	0.362625	0.703263	0.380817	0.775847	0.416287	0.850142	0.46601	0.725176	0.462353	0.6038	0.468828	0.483632	0.484615	0.364687	0.509825
223	Triatoma carrioni	Loja	0.356208	0.419912	0.42672	0.370691	0.499548	0.328373	0.570596	0.305957	0.640602	0.295192	0.708842	0.304169	0.776061	0.324558	0.842202	0.356996	0.907135	0.402946	0.969925	0.47285	0.843558	0.478172	0.720819	0.474671	0.598383	0.46746	0.476231	0.456756
224	Triatoma carrioni	Loja	0.275927	0.420703	0.342676	0.359418	0.411496	0.318512	0.47997	0.290349	0.548069	0.275963	0.615571	0.283564	0.68291	0.297145	0.749807	0.326988	0.816312	0.371275	0.882284	0.435181	0.758424	0.458971	0.637585	0.460724	0.516861	0.456421	0.396264	0.445389
225	Triatoma carrioni	Loja	0.251708	0.447386	0.312639	0.384305	0.377029	0.336969	0.442333	0.303421	0.508776	0.287039	0.575568	0.275919	0.643957	0.288887	0.713087	0.313012	0.782562	0.342344	0.854257	0.405147	0.732365	0.420624	0.612472	0.430909	0.49253	0.440531	0.372517	0.44923
226	Triatoma carrioni	Loja	0.495219	0.212857	0.567202	0.169236	0.639928	0.138465	0.70855	0.130249	0.776575	0.12532	0.84165	0.136599	0.903958	0.163092	0.964026	0.201894	1.02163	0.254229	1.07732	0.317114	0.959283	0.291485	0.843777	0.268904	0.727311	0.251823	0.610775	0.235144
227	Triatoma carrioni	Loja	0.808127	0.494719	0.895001	0.470223	0.973176	0.467905	1.04462	0.477274	1.10771	0.501122	1.16605	0.533221	1.21674	0.5786	1.26241	0.63268	1.29882	0.702831	1.32443	0.791723	1.23136	0.708814	1.132	0.644019	1.02854	0.586383	0.921314	0.535346
228	Triatoma carrioni	Loja	0.391792	0.287082	0.464577	0.241624	0.537846	0.211951	0.608134	0.200686	0.677503	0.195096	0.743846	0.208189	0.808126	0.234013	0.870661	0.270614	0.931015	0.320683	0.989515	0.382194	0.865162	0.378634	0.745596	0.363662	0.626272	0.347117	0.507476	0.327163
229	Triatoma carrioni	Loja	0.327981	0.484417	0.401693	0.419527	0.476373	0.381245	0.550095	0.35648	0.622768	0.346499	0.694352	0.351866	0.764799	0.373277	0.834251	0.408713	0.903125	0.452297	0.969723	0.52797	0.836195	0.565345	0.707644	0.568809	0.57965	0.563475	0.452721	0.541266

## Sheet: Data_Operculum_Rhodniini.txt
N	Species	Province	x1	y1	x2	y2	x3	y3	x4	y4	x5	y5	x6	y6	x7	y7	x8	y8	x9	y9	x10	y10	x11	y11	x12	y12	x13	y13	x14	y14	x15	y15	x16	y16
1	Rhodnius ecuadoriensis	Loja	0.325391	0.261506	0.350946	0.234248	0.40563	0.22296	0.463844	0.211126	0.51874	0.209858	0.572037	0.213685	0.621361	0.230161	0.667868	0.255608	0.711802	0.28925	0.752662	0.332684	0.794739	0.372241	0.801553	0.406313	0.706654	0.367367	0.613024	0.335274	0.517685	0.308887	0.42251	0.281953
2	Rhodnius ecuadoriensis	Loja	0.269039	0.291175	0.285215	0.26393	0.340234	0.250654	0.398358	0.237727	0.45488	0.231211	0.509447	0.232508	0.56166	0.24322	0.609866	0.269958	0.657821	0.297697	0.703421	0.334852	0.747519	0.378017	0.747519	0.40441	0.652061	0.369873	0.556623	0.348829	0.461717	0.325489	0.365313	0.308613
3	Rhodnius ecuadoriensis	Loja	0.263587	0.428222	0.284913	0.401778	0.337652	0.382258	0.393492	0.361478	0.447927	0.350608	0.501176	0.3481	0.553087	0.355028	0.603356	0.373544	0.653151	0.395399	0.701302	0.428849	0.748962	0.465756	0.751522	0.488788	0.651737	0.475893	0.554024	0.469664	0.456875	0.458687	0.360014	0.445287
4	Rhodnius ecuadoriensis	Loja	0.167143	0.336055	0.175103	0.304219	0.22618	0.278579	0.279585	0.245788	0.333201	0.219357	0.387257	0.206146	0.441663	0.203449	0.496631	0.217623	0.551744	0.236156	0.607212	0.265377	0.662383	0.285647	0.675648	0.319253	0.571708	0.317502	0.470586	0.322647	0.369373	0.325454	0.268295	0.33169
5	Rhodnius ecuadoriensis	Loja	0.290652	0.349496	0.3067	0.320965	0.358356	0.295997	0.412813	0.272067	0.466536	0.257683	0.519777	0.24957	0.571844	0.25673	0.623655	0.267231	0.674622	0.288709	0.724772	0.320822	0.774774	0.354845	0.789931	0.383375	0.688102	0.371773	0.588783	0.36551	0.489518	0.358359	0.390088	0.353872
6	Rhodnius ecuadoriensis	Loja	0.236023	0.265865	0.249587	0.23964	0.300926	0.217969	0.355478	0.188267	0.409502	0.169918	0.463007	0.16269	0.516091	0.164528	0.568549	0.179818	0.620788	0.199787	0.672564	0.229724	0.724346	0.259535	0.73791	0.286664	0.635201	0.284901	0.535271	0.283948	0.435401	0.281317	0.3356	0.276752
7	Rhodnius ecuadoriensis	Loja	0.340179	0.337429	0.364019	0.314505	0.418038	0.30928	0.477261	0.299381	0.533028	0.29994	0.585703	0.309858	0.636014	0.326929	0.684322	0.35006	0.729809	0.381731	0.771111	0.426068	0.815147	0.46213	0.819731	0.489638	0.726049	0.442826	0.632181	0.408163	0.535701	0.381852	0.438454	0.357996
8	Rhodnius ecuadoriensis	Loja	0.227892	0.352623	0.237271	0.331991	0.288652	0.313415	0.343357	0.292917	0.397407	0.27851	0.450027	0.277381	0.501795	0.284168	0.553008	0.296118	0.60298	0.319593	0.652065	0.351311	0.701496	0.37982	0.718377	0.411707	0.617841	0.399278	0.520695	0.38464	0.423336	0.371853	0.325463	0.363559
9	Rhodnius ecuadoriensis	Loja	0.27083	0.210836	0.294827	0.186838	0.35473	0.175668	0.415193	0.173511	0.474742	0.174284	0.529799	0.189452	0.58452	0.205696	0.638266	0.225063	0.687656	0.258389	0.733986	0.301524	0.782493	0.33768	0.787635	0.371105	0.681233	0.340213	0.576443	0.315026	0.47429	0.281218	0.371418	0.249761
10	Rhodnius ecuadoriensis	Loja	0.379154	0.526407	0.395026	0.498191	0.450462	0.476008	0.508423	0.457334	0.565209	0.44705	0.620801	0.445292	0.675304	0.451318	0.728149	0.469191	0.779851	0.495229	0.830536	0.52853	0.880872	0.564323	0.888808	0.58813	0.78462	0.574887	0.683225	0.563017	0.581647	0.552722	0.479767	0.545037
11	Rhodnius ecuadoriensis	Loja	0.132627	0.337278	0.141411	0.313563	0.19846	0.285553	0.258451	0.254727	0.317638	0.238157	0.376286	0.231169	0.434403	0.233614	0.491719	0.250266	0.548736	0.27222	0.605109	0.305605	0.661381	0.340791	0.668407	0.361871	0.558795	0.363457	0.451987	0.363507	0.345354	0.359207	0.238975	0.348628
12	Rhodnius ecuadoriensis	Loja	0.285742	0.18167	0.299436	0.158847	0.357676	0.138735	0.419585	0.115251	0.479164	0.107071	0.537134	0.109463	0.594207	0.117751	0.649786	0.135853	0.704006	0.162879	0.757465	0.194908	0.809755	0.234619	0.818884	0.262007	0.70873	0.252922	0.602504	0.238401	0.496409	0.222985	0.390592	0.205652
13	Rhodnius ecuadoriensis	Loja	0.17316	0.578115	0.180489	0.554294	0.238159	0.527029	0.298836	0.499336	0.358442	0.484756	0.417157	0.481098	0.475209	0.485556	0.53258	0.498355	0.588768	0.52564	0.644343	0.56043	0.699969	0.594607	0.703633	0.615679	0.594049	0.625781	0.48812	0.624708	0.382714	0.615603	0.277662	0.601084
14	Rhodnius ecuadoriensis	Loja	0.217628	0.612818	0.224912	0.5855	0.279659	0.562877	0.337556	0.53454	0.394949	0.516375	0.451673	0.511745	0.508031	0.514517	0.563988	0.525374	0.619227	0.550765	0.674456	0.576336	0.729371	0.608265	0.743941	0.640135	0.636935	0.622897	0.532368	0.61475	0.427729	0.60817	0.322826	0.607292
15	Rhodnius ecuadoriensis	Loja	0.159782	0.69639	0.17733	0.66037	0.23446	0.635492	0.294409	0.610508	0.354204	0.594818	0.413818	0.590162	0.47337	0.589261	0.532787	0.596625	0.59202	0.615083	0.651116	0.641928	0.710244	0.666835	0.725022	0.694543	0.609782	0.695465	0.497263	0.693633	0.384728	0.68992	0.272259	0.693621
16	Rhodnius ecuadoriensis	Loja	0.223582	0.328036	0.241711	0.306454	0.300726	0.291629	0.36237	0.279249	0.42128	0.276871	0.477412	0.284646	0.531827	0.298703	0.583546	0.322617	0.633387	0.353396	0.681072	0.392062	0.726858	0.437669	0.728585	0.46184	0.62524	0.434055	0.524686	0.408085	0.423839	0.383244	0.323386	0.356886
17	Rhodnius ecuadoriensis	Loja	0.339496	0.175842	0.349072	0.15582	0.409766	0.149301	0.472917	0.145797	0.531995	0.15292	0.588033	0.167974	0.642548	0.187	0.694513	0.21268	0.741848	0.25044	0.78594	0.296663	0.83133	0.339496	0.833071	0.368223	0.73452	0.321816	0.637569	0.28064	0.538436	0.245126	0.439573	0.208909
18	Rhodnius ecuadoriensis	Loja	0.231676	0.310981	0.246824	0.286031	0.30491	0.256932	0.364095	0.240532	0.42265	0.228157	0.480091	0.222875	0.534667	0.235856	0.587836	0.257807	0.639627	0.28854	0.691252	0.32033	0.741363	0.361771	0.740472	0.391176	0.637881	0.364426	0.536575	0.349456	0.435727	0.331475	0.334482	0.316106
19	Rhodnius ecuadoriensis	Loja	0.397834	0.366148	0.412797	0.342384	0.475554	0.321079	0.538295	0.311471	0.598211	0.31149	0.656293	0.317754	0.709705	0.339934	0.761075	0.369074	0.811591	0.40112	0.85973	0.44127	0.906568	0.48585	0.906568	0.515776	0.801576	0.487653	0.700058	0.459286	0.597836	0.433355	0.497668	0.400328
20	Rhodnius ecuadoriensis	Loja	0.337429	0.407029	0.354168	0.386766	0.413373	0.355959	0.473108	0.340811	0.531336	0.334943	0.588773	0.333946	0.644377	0.344249	0.698635	0.362834	0.751639	0.389145	0.802971	0.425756	0.853704	0.466057	0.854585	0.48544	0.748416	0.471901	0.645069	0.459785	0.54194	0.446176	0.439603	0.42716
21	Rhodnius ecuadoriensis	Loja	0.324681	0.296601	0.343109	0.26852	0.398757	0.249001	0.456845	0.233367	0.514316	0.221757	0.570393	0.219246	0.623972	0.233025	0.676227	0.25544	0.728148	0.280033	0.779301	0.309639	0.83013	0.341354	0.839783	0.369434	0.732963	0.365199	0.63013	0.353649	0.527814	0.338301	0.426005	0.319233
22	Rhodnius ecuadoriensis	Loja	0.18376	0.377776	0.194871	0.35128	0.251769	0.321197	0.309644	0.30516	0.366391	0.297278	0.422077	0.29706	0.47616	0.30844	0.530026	0.321381	0.582632	0.343432	0.633947	0.374824	0.683757	0.417092	0.68974	0.439314	0.586302	0.42659	0.485082	0.419412	0.384393	0.407664	0.28352	0.397505
23	Rhodnius ecuadoriensis	Loja	0.382771	0.26011	0.401909	0.234012	0.463081	0.218681	0.528276	0.201019	0.58831	0.201394	0.645716	0.21096	0.700327	0.230292	0.753098	0.256057	0.803469	0.290209	0.852657	0.328495	0.899511	0.374941	0.907341	0.409739	0.801806	0.372499	0.697297	0.343514	0.593113	0.313369	0.488341	0.285318
24	Rhodnius ecuadoriensis	Loja	0.228667	0.508054	0.242422	0.475388	0.29343	0.443619	0.346968	0.417007	0.400263	0.403171	0.45354	0.390292	0.506556	0.39113	0.559277	0.407485	0.611901	0.42893	0.664376	0.458208	0.71695	0.482265	0.735003	0.513212	0.631678	0.508917	0.530917	0.510628	0.430174	0.508056	0.329414	0.509771
25	Rhodnius ecuadoriensis	Loja	0.249442	0.248567	0.261695	0.218809	0.311911	0.186402	0.364903	0.164512	0.418029	0.149688	0.471236	0.139156	0.524694	0.14178	0.578335	0.154012	0.632059	0.170685	0.685866	0.191683	0.739574	0.207431	0.763205	0.239814	0.65838	0.240705	0.55614	0.242432	0.453961	0.246803	0.351722	0.24859
26	Rhodnius ecuadoriensis	Loja	0.195544	0.321312	0.20502	0.297192	0.261623	0.266073	0.319456	0.251524	0.376818	0.241847	0.43333	0.240953	0.489173	0.246968	0.544331	0.260059	0.598604	0.282289	0.652134	0.312201	0.705509	0.343709	0.714984	0.366968	0.607387	0.37566	0.503474	0.373608	0.399803	0.368628	0.296991	0.35324
27	Rhodnius ecuadoriensis	Loja	0.271796	0.413167	0.289126	0.387629	0.342486	0.375694	0.399297	0.362375	0.454832	0.35641	0.509185	0.357258	0.561721	0.368577	0.613276	0.385552	0.663681	0.409149	0.713139	0.438213	0.762489	0.467891	0.77161	0.494341	0.667614	0.487667	0.567266	0.477918	0.467425	0.464939	0.369284	0.441138
28	Rhodnius ecuadoriensis	Loja	0.254044	0.485325	0.268613	0.452545	0.323416	0.42082	0.380693	0.397005	0.437507	0.382454	0.493824	0.377895	0.549874	0.378694	0.605283	0.392346	0.660321	0.413445	0.715056	0.440631	0.769418	0.475309	0.775792	0.502626	0.669031	0.505277	0.565072	0.508078	0.461166	0.508937	0.357531	0.499836
29	Rhodnius ecuadoriensis	Loja	0.371742	0.327168	0.397594	0.299533	0.451898	0.293915	0.51131	0.282237	0.569081	0.276445	0.624548	0.278926	0.675942	0.296026	0.725096	0.321167	0.773108	0.350404	0.818547	0.388876	0.863832	0.427904	0.871855	0.459106	0.767122	0.440504	0.667075	0.416812	0.568054	0.389158	0.468711	0.362743
30	Rhodnius ecuadoriensis	Loja	0.282898	0.317189	0.296614	0.295757	0.352605	0.280418	0.408198	0.276379	0.462572	0.27592	0.513626	0.28522	0.56162	0.30351	0.606383	0.331297	0.65089	0.359837	0.690769	0.401976	0.731248	0.44235	0.732963	0.46721	0.641925	0.432007	0.553201	0.400161	0.462707	0.373697	0.372803	0.345443
31	Rhodnius ecuadoriensis	Loja	0.437568	0.428148	0.454694	0.417016	0.511338	0.417463	0.570185	0.421129	0.622581	0.43626	0.673193	0.45456	0.720374	0.478958	0.763139	0.511202	0.802976	0.548649	0.835516	0.599064	0.868285	0.649073	0.873423	0.684181	0.788237	0.624	0.699622	0.57666	0.611597	0.528309	0.522329	0.482088
32	Rhodnius ecuadoriensis	Loja	0.319443	0.186631	0.345484	0.161457	0.402745	0.147395	0.464168	0.127893	0.523385	0.119781	0.581244	0.118687	0.636578	0.130629	0.689749	0.153745	0.742205	0.180559	0.791906	0.221596	0.842877	0.256075	0.851557	0.276908	0.742628	0.259334	0.638207	0.232812	0.532462	0.214323	0.425836	0.201183
33	Rhodnius ecuadoriensis	Loja	0.411741	0.239737	0.441151	0.216565	0.499251	0.203242	0.558368	0.198864	0.617556	0.194219	0.673287	0.202652	0.726623	0.220154	0.778833	0.241916	0.828887	0.271836	0.877737	0.306313	0.925972	0.343118	0.940231	0.376093	0.830377	0.354644	0.724789	0.329582	0.619626	0.302846	0.515099	0.273597
34	Rhodnius ecuadoriensis	Loja	0.183431	0.144547	0.207944	0.114961	0.26269	0.103782	0.322084	0.0835354	0.378417	0.0800992	0.433924	0.0812008	0.488497	0.0874336	0.540739	0.106462	0.591816	0.131886	0.640835	0.168616	0.690612	0.201182	0.704982	0.229922	0.597189	0.219977	0.49424	0.198028	0.390286	0.182412	0.285201	0.173917
35	Rhodnius ecuadoriensis	Loja	0.134848	0.158987	0.155658	0.132351	0.211113	0.115657	0.270514	0.0914411	0.327355	0.0849367	0.383238	0.0850731	0.438128	0.0920768	0.491739	0.107941	0.54412	0.132312	0.594921	0.167628	0.645938	0.20144	0.659257	0.228909	0.551388	0.220629	0.447109	0.206342	0.34262	0.193692	0.238523	0.177978
36	Rhodnius ecuadoriensis	Loja	0.317654	0.272397	0.343272	0.243364	0.400075	0.233667	0.46173	0.217042	0.520128	0.213913	0.576774	0.218046	0.630646	0.23367	0.683357	0.254108	0.733785	0.284007	0.782078	0.322753	0.830854	0.359496	0.846225	0.402192	0.736665	0.381635	0.630928	0.35841	0.524708	0.337187	0.419702	0.310928
37	Rhodnius ecuadoriensis	Loja	0.229171	0.201461	0.241154	0.181989	0.295222	0.162361	0.350176	0.150258	0.402498	0.148371	0.452606	0.15507	0.501344	0.167091	0.548411	0.185591	0.592986	0.213765	0.634431	0.254079	0.67628	0.29283	0.683769	0.316047	0.589689	0.296838	0.500215	0.270346	0.410739	0.24386	0.320435	0.220722
38	Rhodnius ecuadoriensis	Loja	0.262601	0.214931	0.280163	0.189006	0.332724	0.172953	0.388412	0.155757	0.442608	0.147366	0.495748	0.145203	0.546359	0.157963	0.596214	0.175187	0.644941	0.199066	0.691971	0.232963	0.739297	0.26511	0.751841	0.29689	0.652567	0.274914	0.555605	0.256659	0.458575	0.238822	0.360976	0.224488
39	Rhodnius ecuadoriensis	Loja	0.203155	0.203155	0.221485	0.174133	0.269597	0.164071	0.320752	0.151981	0.370444	0.148304	0.419149	0.150299	0.466734	0.158741	0.513288	0.173113	0.558939	0.192675	0.603918	0.216104	0.647653	0.246688	0.660636	0.277238	0.565876	0.269712	0.474064	0.260282	0.382765	0.247592	0.292474	0.228472
40	Rhodnius ecuadoriensis	Loja	0.319007	0.163769	0.345449	0.13818	0.402155	0.131486	0.463198	0.121717	0.521497	0.120643	0.576934	0.128633	0.629292	0.146379	0.68027	0.168493	0.728324	0.199874	0.773052	0.241788	0.817137	0.285742	0.82396	0.316449	0.715449	0.302238	0.613628	0.276718	0.514161	0.243296	0.415698	0.206508
41	Rhodnius ecuadoriensis	Loja	0.148432	0.148432	0.168905	0.116869	0.221154	0.0903915	0.275962	0.0664735	0.330208	0.05366	0.383935	0.0511	0.437492	0.0519005	0.490527	0.0629976	0.543175	0.0817526	0.595254	0.111741	0.647469	0.139048	0.657706	0.162081	0.553686	0.162899	0.452402	0.157875	0.351086	0.154395	0.249875	0.145907
42	Rhodnius ecuadoriensis	Loja	0.17379	0.235079	0.176309	0.204015	0.225297	0.188976	0.276411	0.164604	0.327579	0.141854	0.379168	0.131822	0.431033	0.130094	0.483208	0.137702	0.535465	0.147798	0.588165	0.171256	0.64059	0.186384	0.657381	0.215769	0.55849	0.214198	0.462026	0.21316	0.365877	0.218941	0.269626	0.222518
43	Rhodnius ecuadoriensis	Loja	0.110603	0.190099	0.130477	0.158128	0.181762	0.134843	0.235854	0.104593	0.289576	0.090751	0.343064	0.0872732	0.396417	0.0898019	0.449651	0.0975515	0.502729	0.112249	0.555454	0.142571	0.608317	0.166769	0.62387	0.194419	0.519155	0.186642	0.41704	0.178865	0.314899	0.180595	0.212757	0.183187
44	Rhodnius ecuadoriensis	Loja	0.120217	0.178224	0.142075	0.140393	0.195331	0.127718	0.252664	0.104499	0.308849	0.0909314	0.363838	0.0874097	0.417534	0.0947629	0.470208	0.110701	0.521959	0.134396	0.57281	0.16565	0.623784	0.195878	0.640598	0.224461	0.535036	0.206838	0.431932	0.192501	0.328327	0.184147	0.224729	0.175724
45	Rhodnius ecuadoriensis	Loja	0.242391	0.242391	0.266547	0.213237	0.321342	0.198853	0.378832	0.186082	0.434506	0.181519	0.488054	0.18657	0.54045	0.196828	0.589901	0.220402	0.639	0.245565	0.685953	0.280433	0.733004	0.314858	0.7405	0.347344	0.636409	0.33635	0.535839	0.322896	0.43731	0.299523	0.339802	0.271192
46	Rhodnius ecuadoriensis	Loja	0.45883	0.330498	0.486958	0.292702	0.543963	0.280805	0.602775	0.274853	0.660757	0.272205	0.71604	0.280316	0.770234	0.292763	0.823182	0.310175	0.872913	0.340408	0.920517	0.379115	0.96952	0.412244	0.977431	0.460588	0.873458	0.42492	0.770386	0.39894	0.667621	0.37171	0.562919	0.352347
47	Rhodnius ecuadoriensis	Loja	0.164387	0.152338	0.183322	0.126518	0.238842	0.117797	0.298894	0.104439	0.356679	0.0994706	0.411673	0.104843	0.464067	0.119841	0.513785	0.144747	0.562087	0.174898	0.60848	0.212117	0.654106	0.252175	0.661852	0.281438	0.561192	0.250025	0.462493	0.223634	0.36431	0.195215	0.264888	0.171661
48	Rhodnius ecuadoriensis	Loja	0.213967	0.130712	0.238112	0.104902	0.296572	0.0799637	0.355852	0.0654951	0.413312	0.0596701	0.468423	0.0650063	0.522314	0.0761328	0.575402	0.0910776	0.625832	0.118652	0.674106	0.156465	0.720163	0.204809	0.723493	0.231451	0.618961	0.212564	0.518511	0.187964	0.417006	0.168828	0.315132	0.151608
49	Rhodnius ecuadoriensis	Loja	0.139825	0.347445	0.163553	0.315243	0.216866	0.293575	0.272934	0.273006	0.327021	0.265829	0.380489	0.262827	0.432276	0.27119	0.482817	0.287968	0.532603	0.309844	0.58053	0.344282	0.627944	0.38219	0.649129	0.418629	0.546611	0.392133	0.446284	0.370789	0.344813	0.357945	0.242678	0.35003
50	Rhodnius ecuadoriensis	Loja	0.261682	0.330501	0.276126	0.306712	0.337536	0.289551	0.400506	0.278533	0.461556	0.274485	0.519876	0.280349	0.574536	0.299501	0.62787	0.323471	0.680116	0.35139	0.727	0.398777	0.774851	0.442651	0.779099	0.471538	0.672994	0.443465	0.5685	0.421439	0.465737	0.392957	0.362647	0.365692
51	Rhodnius ecuadoriensis	Loja	0.180657	0.363035	0.197002	0.332925	0.254165	0.32373	0.315147	0.311361	0.375119	0.303685	0.4326	0.307582	0.488588	0.31841	0.543209	0.335587	0.595505	0.363567	0.646447	0.397833	0.69596	0.438739	0.69682	0.468848	0.592331	0.441584	0.48933	0.422361	0.386527	0.402144	0.283526	0.38292
52	Rhodnius ecuadoriensis	Loja	0.0999371	0.386713	0.10602	0.365857	0.158726	0.332042	0.213632	0.308447	0.268207	0.291058	0.322172	0.285118	0.375691	0.287521	0.428409	0.304932	0.480941	0.325855	0.532788	0.359592	0.584849	0.38932	0.60223	0.423212	0.499921	0.410309	0.400232	0.399839	0.300546	0.389311	0.200334	0.386628
53	Rhodnius ecuadoriensis	Loja	0.405262	0.241288	0.4316	0.223447	0.494184	0.213521	0.556505	0.212	0.617182	0.213903	0.671467	0.229119	0.721137	0.253946	0.767014	0.286672	0.806313	0.333097	0.842497	0.386013	0.879343	0.437547	0.880192	0.466434	0.78097	0.424039	0.685412	0.38182	0.58972	0.339886	0.496086	0.293575
54	Rhodnius ecuadoriensis	Loja	0.210967	0.192957	0.232406	0.16723	0.291412	0.151748	0.353638	0.136441	0.412017	0.135368	0.468336	0.141921	0.522319	0.157114	0.57444	0.179197	0.62436	0.209423	0.670905	0.252135	0.716943	0.296725	0.720374	0.327598	0.618001	0.292577	0.516533	0.266556	0.415581	0.238542	0.312544	0.218561
55	Rhodnius ecuadoriensis	Loja	0.187147	0.207288	0.203932	0.185469	0.263023	0.163732	0.32397	0.147273	0.381348	0.145704	0.437693	0.148451	0.49133	0.162499	0.543353	0.183277	0.593955	0.20999	0.640342	0.254288	0.686486	0.299603	0.689003	0.321423	0.585443	0.301859	0.485963	0.277795	0.385969	0.256038	0.286409	0.23233
56	Rhodnius ecuadoriensis	Loja	0.291875	0.235548	0.303823	0.217626	0.373263	0.193543	0.445083	0.172546	0.510315	0.170701	0.574072	0.173148	0.632111	0.192219	0.683399	0.230918	0.73257	0.275771	0.777189	0.33386	0.821004	0.394287	0.821004	0.415623	0.707161	0.395314	0.602585	0.357617	0.499302	0.316072	0.395846	0.275043
57	Rhodnius ecuadoriensis	Loja	0.273685	0.120282	0.29809	0.10285	0.357228	0.0874326	0.418135	0.0769347	0.47391	0.080418	0.528096	0.088228	0.577299	0.109611	0.623119	0.140211	0.668167	0.172911	0.707744	0.220516	0.747839	0.266712	0.747839	0.283272	0.644439	0.267677	0.549752	0.236718	0.455255	0.205202	0.36456	0.162476
58	Rhodnius ecuadoriensis	Loja	0.219568	0.256435	0.231038	0.24005	0.286056	0.231615	0.342921	0.227389	0.396735	0.231887	0.448813	0.241348	0.498837	0.256685	0.546577	0.278556	0.588918	0.315865	0.630059	0.356605	0.672631	0.393256	0.677547	0.417834	0.583533	0.384885	0.491989	0.354361	0.400622	0.323329	0.309929	0.290359
59	Rhodnius ecuadoriensis	Loja	0.148344	0.333122	0.158754	0.311435	0.213759	0.286445	0.271885	0.260301	0.327849	0.249832	0.382974	0.24544	0.436088	0.255638	0.487727	0.276521	0.538561	0.303246	0.587334	0.344913	0.637617	0.37563	0.646292	0.397318	0.544786	0.381059	0.445079	0.373901	0.346321	0.359063	0.247022	0.348604
60	Rhodnius ecuadoriensis	Loja	0.132555	0.387404	0.145383	0.362603	0.195312	0.330915	0.247732	0.29845	0.300609	0.286538	0.353656	0.282242	0.406779	0.281385	0.460055	0.287385	0.513446	0.298551	0.56718	0.325084	0.620872	0.349775	0.640541	0.379707	0.536975	0.383147	0.435956	0.388299	0.334882	0.390832	0.233773	0.391673
61	Rhodnius ecuadoriensis	Loja	0.137989	0.373685	0.159416	0.347973	0.208741	0.336292	0.262556	0.313981	0.314261	0.306184	0.364659	0.307375	0.413872	0.316731	0.462578	0.329565	0.510151	0.350198	0.556626	0.378385	0.602525	0.41054	0.619667	0.43968	0.520961	0.426806	0.425048	0.414817	0.32915	0.402718	0.233348	0.389887
62	Rhodnius ecuadoriensis	Loja	0.204309	0.273286	0.21566	0.250585	0.268306	0.233203	0.324137	0.210498	0.379658	0.192137	0.434385	0.184946	0.488353	0.188427	0.541252	0.206923	0.593741	0.231191	0.645639	0.263772	0.698494	0.28289	0.711591	0.314322	0.608246	0.301267	0.507727	0.288097	0.406866	0.279463	0.305899	0.272239
63	Rhodnius ecuadoriensis	Loja	0.232143	0.102882	0.252368	0.072105	0.311533	0.0580535	0.375024	0.0378942	0.435814	0.0317307	0.494993	0.0339103	0.552208	0.0462628	0.608056	0.0656951	0.66201	0.0949434	0.712426	0.142515	0.766775	0.169711	0.778206	0.203125	0.670123	0.162846	0.563486	0.13187	0.455505	0.10841	0.345298	0.0973986
64	Rhodnius ecuadoriensis	Loja	0.331302	0.226045	0.353734	0.194122	0.404148	0.191388	0.459564	0.183167	0.512803	0.182228	0.563628	0.189365	0.611707	0.205687	0.658697	0.225651	0.704031	0.251158	0.746477	0.286324	0.788569	0.322675	0.796334	0.359774	0.702726	0.325761	0.611255	0.295934	0.517918	0.272707	0.425062	0.247778
65	Rhodnius ecuadoriensis	Loja	0.233567	0.272351	0.25339	0.243048	0.309639	0.229707	0.369433	0.215472	0.426157	0.212366	0.48109	0.215751	0.532807	0.230791	0.581408	0.257126	0.629042	0.286969	0.672096	0.33341	0.717939	0.369743	0.719662	0.398184	0.62052	0.370379	0.524064	0.34476	0.427814	0.318332	0.330535	0.295952
66	Rhodnius ecuadoriensis	Loja	0.243832	0.226227	0.268479	0.199819	0.331979	0.188761	0.398868	0.178396	0.461717	0.178531	0.520458	0.189342	0.574274	0.212953	0.624118	0.246884	0.673304	0.282527	0.714183	0.339757	0.758784	0.387314	0.759664	0.421644	0.653134	0.383786	0.550076	0.346351	0.447597	0.30737	0.344684	0.269548
67	Rhodnius ecuadoriensis	Loja	0.169862	0.193643	0.189397	0.168164	0.239238	0.155375	0.29295	0.137887	0.344944	0.129812	0.3947	0.133994	0.443378	0.14408	0.4905	0.162684	0.536913	0.185177	0.581703	0.216561	0.626792	0.2463	0.633587	0.275177	0.537889	0.262195	0.446147	0.243507	0.354452	0.224538	0.26179	0.211243
68	Rhodnius ecuadoriensis	Loja	0.22938	0.267199	0.250756	0.240068	0.30181	0.234946	0.357991	0.221862	0.410966	0.22134	0.463008	0.224482	0.512388	0.238052	0.559401	0.260901	0.606511	0.283372	0.649087	0.323612	0.694717	0.35188	0.698828	0.383944	0.603035	0.358334	0.509229	0.337159	0.415852	0.314224	0.322046	0.293049
69	Rhodnius ecuadoriensis	Loja	0.271564	0.301453	0.290352	0.280958	0.342156	0.278012	0.398472	0.271742	0.451906	0.274177	0.504063	0.280464	0.552825	0.297006	0.59989	0.318671	0.644069	0.34905	0.68519	0.388664	0.727587	0.424426	0.731857	0.453461	0.636502	0.424838	0.543891	0.398221	0.45311	0.365983	0.362007	0.334733
70	Rhodnius ecuadoriensis	Loja	0.339653	0.230692	0.354976	0.207708	0.406156	0.197185	0.460303	0.187069	0.512837	0.18532	0.564836	0.186349	0.615758	0.192965	0.664153	0.212684	0.712227	0.234074	0.758791	0.263296	0.805293	0.292834	0.808698	0.316669	0.713241	0.295215	0.621433	0.270155	0.529091	0.248102	0.434996	0.235893
71	Rhodnius ecuadoriensis	Loja	0.33641	0.209322	0.360499	0.185233	0.412467	0.183752	0.467695	0.182758	0.5216	0.185217	0.57241	0.195751	0.62068	0.212911	0.66592	0.237978	0.708066	0.271121	0.749378	0.306436	0.78828	0.348039	0.790772	0.372959	0.694775	0.347041	0.603479	0.317404	0.51269	0.286342	0.424466	0.248069
72	Rhodnius ecuadoriensis	Loja	0.181963	0.274226	0.192215	0.250306	0.241325	0.234132	0.29326	0.218613	0.344113	0.210986	0.393932	0.210906	0.442601	0.219212	0.490304	0.23457	0.537025	0.257096	0.582988	0.285148	0.62961	0.308398	0.64157	0.341715	0.548199	0.32191	0.456767	0.309092	0.36574	0.293407	0.274072	0.282255
73	Rhodnius ecuadoriensis	Loja	0.224747	0.278935	0.237183	0.254062	0.289233	0.244223	0.344681	0.233072	0.399366	0.226057	0.453028	0.224579	0.50477	0.233503	0.554479	0.253436	0.603695	0.276038	0.650244	0.313085	0.699114	0.337564	0.702667	0.365991	0.606527	0.337529	0.51282	0.31305	0.418306	0.293131	0.321983	0.283449
74	Rhodnius ecuadoriensis	Loja	0.197381	0.304805	0.218341	0.282971	0.267998	0.278756	0.323383	0.26188	0.376512	0.256093	0.428381	0.256502	0.477722	0.269335	0.526138	0.286717	0.573156	0.310965	0.618026	0.345773	0.664631	0.372054	0.672492	0.403495	0.574191	0.3875	0.479767	0.367922	0.385039	0.349843	0.290784	0.329426
75	Rhodnius ecuadoriensis	Loja	0.19974	0.177546	0.212543	0.151939	0.262544	0.138733	0.314184	0.132841	0.365792	0.127107	0.416185	0.127636	0.464795	0.137348	0.512061	0.153985	0.558246	0.176195	0.602611	0.207774	0.647873	0.234737	0.652141	0.262905	0.561613	0.232864	0.471898	0.214923	0.382032	0.197807	0.291712	0.183169
76	Rhodnius ecuadoriensis	Loja	0.258535	0.227407	0.274964	0.202332	0.32109	0.198509	0.371568	0.190386	0.421068	0.1861	0.468489	0.189965	0.514567	0.1991	0.558567	0.216385	0.600501	0.241773	0.641035	0.272654	0.681357	0.304363	0.686545	0.332032	0.596916	0.317197	0.511148	0.299657	0.426944	0.275574	0.342944	0.250637
77	Rhodnius ecuadoriensis	Manabí	0.172213	0.19218	0.187188	0.15391	0.246983	0.150217	0.312104	0.128852	0.375835	0.117392	0.438552	0.113161	0.499192	0.12373	0.55828	0.145363	0.616502	0.173166	0.673758	0.207853	0.732944	0.228785	0.737936	0.265391	0.623132	0.246049	0.510568	0.23125	0.397966	0.21676	0.284891	0.206057
78	Rhodnius ecuadoriensis	Manabí	0.265127	0.10792	0.28892	0.075629	0.354406	0.0786968	0.428999	0.0685641	0.497034	0.0741811	0.561652	0.0880042	0.623079	0.109492	0.680561	0.140454	0.734701	0.179441	0.781128	0.236953	0.825971	0.298267	0.82852	0.265127	0.704273	0.266309	0.593261	0.23117	0.48302	0.193227	0.373354	0.153191
79	Rhodnius ecuadoriensis	Manabí	0.0975848	0.252872	0.10607	0.227415	0.169519	0.206194	0.235339	0.171425	0.301288	0.148507	0.367355	0.136629	0.433495	0.131547	0.499827	0.144283	0.566242	0.164646	0.632812	0.19946	0.699216	0.218929	0.707702	0.251175	0.583616	0.246092	0.462062	0.241844	0.340541	0.241839	0.219066	0.247773
80	Rhodnius ecuadoriensis	Manabí	0.158422	0.198656	0.169319	0.162613	0.230275	0.155979	0.295749	0.134837	0.360507	0.119775	0.424401	0.112056	0.486001	0.123839	0.547224	0.138832	0.607137	0.164962	0.666122	0.198971	0.725892	0.226317	0.727568	0.260684	0.61128	0.250561	0.497428	0.243696	0.384155	0.231286	0.270891	0.218789
81	Rhodnius ecuadoriensis	Manabí	0.233654	0.135228	0.261898	0.101849	0.324692	0.0987633	0.395201	0.0803907	0.461378	0.0770463	0.524234	0.0852205	0.584713	0.101646	0.64262	0.126991	0.697855	0.161605	0.745181	0.223663	0.8011	0.255907	0.800244	0.286718	0.683373	0.260062	0.570965	0.228769	0.458513	0.197645	0.346694	0.16412
82	Rhodnius ecuadoriensis	Manabí	0.432516	0.164768	0.457073	0.129121	0.507141	0.14744	0.570439	0.145841	0.631268	0.149314	0.686358	0.164575	0.735229	0.19261	0.77885	0.23143	0.820449	0.274404	0.862519	0.316409	0.909393	0.348548	0.903848	0.387363	0.813119	0.329338	0.719526	0.284872	0.626808	0.238538	0.532891	0.194763
83	Rhodnius ecuadoriensis	Manabí	0.184923	0.248543	0.205281	0.22055	0.268505	0.214723	0.337114	0.199862	0.404353	0.190586	0.469629	0.189312	0.529124	0.211603	0.587197	0.239692	0.642622	0.278575	0.697069	0.321443	0.754113	0.353729	0.76005	0.380025	0.640358	0.363421	0.524319	0.344418	0.409509	0.319942	0.297035	0.28505
84	Rhodnius ecuadoriensis	Manabí	0.271165	0.152637	0.281398	0.122792	0.344353	0.117649	0.416513	0.07806	0.48386	0.065266	0.548106	0.0697352	0.611192	0.0806646	0.67185	0.105108	0.731135	0.137198	0.786561	0.190766	0.845899	0.22256	0.848457	0.2507	0.730938	0.229126	0.616206	0.208724	0.501589	0.18763	0.386766	0.167784
85	Rhodnius ecuadoriensis	Manabí	0.182192	0.182192	0.18968	0.158066	0.251401	0.145608	0.318164	0.115685	0.383439	0.0974315	0.447147	0.0914572	0.508741	0.102064	0.568637	0.125977	0.6275	0.157989	0.684995	0.200731	0.744576	0.227116	0.747072	0.25457	0.631098	0.246209	0.518454	0.233587	0.40619	0.217888	0.294861	0.194613
86	Rhodnius ecuadoriensis	Manabí	0.454321	0.124858	0.474459	0.0974695	0.530384	0.10372	0.595135	0.097068	0.658379	0.0940184	0.71598	0.104455	0.769058	0.1257	0.817068	0.15906	0.859981	0.204599	0.899092	0.259225	0.946502	0.29402	0.947307	0.326241	0.851637	0.27202	0.753948	0.231176	0.655253	0.192819	0.555097	0.158072
87	Rhodnius ecuadoriensis	Manabí	0.302921	0.135851	0.317266	0.112224	0.379986	0.112031	0.450448	0.0992046	0.5189	0.0922264	0.581381	0.10263	0.638645	0.12822	0.693501	0.160816	0.747305	0.196476	0.793743	0.253575	0.846324	0.292796	0.846324	0.325704	0.737975	0.278885	0.631287	0.23712	0.52511	0.193874	0.41711	0.155906
88	Rhodnius ecuadoriensis	Manabí	0.222293	0.176477	0.24011	0.150175	0.303634	0.136992	0.37096	0.121376	0.434865	0.119319	0.496956	0.124449	0.556077	0.141349	0.613739	0.164035	0.667876	0.200691	0.719697	0.246524	0.773783	0.283381	0.776328	0.319864	0.662176	0.294293	0.551026	0.269472	0.441753	0.237276	0.33182	0.207673
89	Rhodnius ecuadoriensis	Manabí	0.25098	0.354684	0.272766	0.327668	0.332835	0.329392	0.398113	0.325278	0.461605	0.326982	0.522087	0.338488	0.580312	0.357342	0.637165	0.380668	0.691196	0.41318	0.743365	0.451755	0.796513	0.487145	0.799127	0.522004	0.683739	0.498629	0.572771	0.471873	0.465242	0.433689	0.356824	0.398461
90	Rhodnius ecuadoriensis	Manabí	0.222602	0.318505	0.247238	0.283311	0.304793	0.283192	0.36802	0.272606	0.42985	0.268059	0.490237	0.269744	0.548648	0.279974	0.603506	0.305561	0.656684	0.338408	0.709758	0.371704	0.763709	0.401211	0.772508	0.441684	0.65733	0.428998	0.546777	0.409902	0.438043	0.382515	0.330087	0.351585
91	Rhodnius ecuadoriensis	Manabí	0.310532	0.312327	0.332969	0.284505	0.392978	0.282669	0.457374	0.27841	0.520521	0.277922	0.579118	0.291168	0.635749	0.310348	0.689436	0.338414	0.741428	0.3716	0.790741	0.412869	0.840949	0.451438	0.843642	0.476568	0.731409	0.452946	0.624245	0.424196	0.520521	0.384119	0.417099	0.343043
92	Rhodnius ecuadoriensis	Manabí	0.116586	0.131903	0.13786	0.0987148	0.199962	0.0891459	0.266779	0.0730819	0.331388	0.0662582	0.392682	0.0733129	0.451494	0.0907615	0.508383	0.116261	0.564265	0.145978	0.616356	0.191568	0.671431	0.224661	0.673984	0.255297	0.55708	0.244165	0.445703	0.221877	0.336442	0.189836	0.226475	0.161046
93	Rhodnius ecuadoriensis	Manabí	0.0831992	0.382545	0.0909187	0.34652	0.150878	0.341363	0.215918	0.319264	0.280471	0.30095	0.342542	0.301959	0.403246	0.313611	0.463323	0.330133	0.5221	0.35678	0.57936	0.395241	0.639004	0.415138	0.638146	0.44087	0.524961	0.428522	0.414289	0.419342	0.303906	0.407274	0.193752	0.392914
94	Rhodnius ecuadoriensis	Manabí	0.478913	0.135606	0.506377	0.109858	0.571162	0.113477	0.6408	0.115255	0.705519	0.126565	0.762305	0.153244	0.817512	0.182984	0.867777	0.222299	0.914532	0.268414	0.953547	0.329526	1.00503	0.36648	0.993873	0.400811	0.889705	0.343983	0.785821	0.294206	0.68316	0.242041	0.581226	0.188452
95	Rhodnius ecuadoriensis	Manabí	0.186994	0.261791	0.211346	0.227871	0.273282	0.211036	0.33716	0.200154	0.400036	0.194292	0.460877	0.198633	0.520149	0.210835	0.577653	0.231902	0.633588	0.260834	0.687388	0.300468	0.742756	0.33224	0.743626	0.36355	0.628574	0.350306	0.51781	0.330247	0.408151	0.303987	0.297634	0.282543
96	Rhodnius ecuadoriensis	Manabí	0.256139	0.191019	0.269163	0.169312	0.334633	0.160211	0.401123	0.15897	0.465258	0.165537	0.529609	0.171383	0.589205	0.192995	0.64515	0.226708	0.701022	0.260662	0.755622	0.298836	0.811829	0.331678	0.817039	0.364672	0.697163	0.346229	0.582412	0.32214	0.470963	0.287242	0.361192	0.246851
97	Rhodnius ecuadoriensis	Manabí	0.399572	0.190272	0.414274	0.160002	0.482531	0.153607	0.556569	0.14106	0.626003	0.141149	0.689165	0.158456	0.749798	0.182706	0.807269	0.215633	0.861149	0.25842	0.911487	0.310926	0.963469	0.358923	0.964334	0.386598	0.847232	0.351291	0.735026	0.311882	0.623186	0.27141	0.512218	0.2284
98	Rhodnius ecuadoriensis	Manabí	0.238456	0.200579	0.253951	0.177336	0.319639	0.144678	0.384155	0.132435	0.446517	0.130431	0.507446	0.135239	0.566366	0.149591	0.623961	0.170235	0.680443	0.196171	0.734359	0.234299	0.785097	0.287525	0.781654	0.310768	0.669293	0.295013	0.560205	0.278363	0.452496	0.25475	0.344622	0.231974
99	Rhodnius ecuadoriensis	Manabí	0.209371	0.143669	0.223387	0.106875	0.285462	0.109704	0.358518	0.0919917	0.422616	0.0991249	0.484603	0.112118	0.543749	0.13299	0.600637	0.160127	0.652448	0.201346	0.700503	0.252986	0.751632	0.296098	0.744624	0.328511	0.634653	0.291836	0.527304	0.257808	0.421294	0.219857	0.315557	0.181103
100	Rhodnius ecuadoriensis	Manabí	0.189298	0.212343	0.197528	0.176953	0.256271	0.170888	0.320898	0.152242	0.38203	0.149001	0.442572	0.148359	0.500798	0.157925	0.554544	0.187237	0.606926	0.222562	0.657057	0.267812	0.711925	0.292178	0.719333	0.325099	0.609912	0.307481	0.502693	0.293615	0.397186	0.271531	0.292732	0.244386
101	Rhodnius ecuadoriensis	Manabí	0.249845	0.200207	0.275492	0.17787	0.339	0.172863	0.405246	0.169554	0.469137	0.173483	0.530359	0.185624	0.589397	0.20448	0.646014	0.230782	0.69979	0.265818	0.749686	0.312789	0.80331	0.348294	0.804965	0.374768	0.688053	0.350438	0.576492	0.319352	0.465253	0.287226	0.356285	0.247789
102	Rhodnius ecuadoriensis	Manabí	0.166946	0.291941	0.191774	0.261121	0.258321	0.255049	0.331009	0.241032	0.398905	0.241121	0.461836	0.255822	0.522421	0.277432	0.580653	0.305964	0.634787	0.34656	0.684217	0.401001	0.737131	0.445189	0.737987	0.475154	0.623944	0.429451	0.512157	0.387303	0.398956	0.349615	0.284806	0.314924
103	Rhodnius ecuadoriensis	Manabí	0.290386	0.114979	0.312207	0.0889622	0.37915	0.0810247	0.447487	0.078639	0.512718	0.084646	0.575156	0.0981973	0.634286	0.120688	0.689803	0.152937	0.742213	0.193579	0.788795	0.249966	0.843462	0.284511	0.843462	0.324796	0.730467	0.281793	0.621958	0.236066	0.511653	0.195121	0.401347	0.154177
104	Rhodnius ecuadoriensis	Manabí	0.203995	0.239945	0.212356	0.213192	0.276083	0.199013	0.343429	0.181236	0.407965	0.178909	0.470883	0.185485	0.533628	0.193016	0.593496	0.216366	0.651866	0.247956	0.709568	0.283225	0.768326	0.312681	0.77167	0.340271	0.655214	0.323507	0.54185	0.305865	0.429513	0.282258	0.3172	0.258512
105	Rhodnius ecuadoriensis	Manabí	0.119171	0.256424	0.121637	0.230124	0.177154	0.202961	0.234913	0.166811	0.293042	0.149604	0.351411	0.14464	0.40983	0.142237	0.468376	0.146359	0.527098	0.159502	0.586142	0.189092	0.645169	0.217796	0.655853	0.246561	0.546525	0.24576	0.43972	0.249829	0.333035	0.258924	0.226113	0.258065
106	Rhodnius ecuadoriensis	Manabí	0.187125	0.136777	0.214816	0.104891	0.276142	0.097959	0.343167	0.0823481	0.406569	0.0794868	0.465719	0.0915898	0.52345	0.108687	0.578536	0.135092	0.631982	0.167268	0.680483	0.216843	0.733395	0.250898	0.740947	0.295372	0.629871	0.255608	0.519968	0.223125	0.409091	0.19409	0.298468	0.164158
107	Rhodnius ecuadoriensis	Manabí	0.191393	0.249966	0.201293	0.228517	0.261094	0.217036	0.324507	0.201343	0.386989	0.191126	0.447333	0.193481	0.505837	0.206669	0.563453	0.225076	0.620298	0.248022	0.674846	0.284478	0.730099	0.316789	0.733399	0.343188	0.621177	0.33356	0.511297	0.327206	0.403184	0.310289	0.295811	0.288957
108	Rhodnius ecuadoriensis	Manabí	0.196479	0.270478	0.210088	0.24326	0.274617	0.217046	0.34201	0.191889	0.404795	0.188809	0.466156	0.192555	0.525433	0.206287	0.581917	0.233399	0.637516	0.264758	0.689804	0.311978	0.743389	0.352982	0.741688	0.381051	0.629488	0.362529	0.519875	0.346383	0.412043	0.321248	0.303985	0.297256
109	Rhodnius ecuadoriensis	Manabí	0.305695	0.199878	0.320812	0.164605	0.379244	0.152411	0.443815	0.125877	0.504101	0.119299	0.561936	0.124134	0.617801	0.138144	0.672138	0.159266	0.723569	0.193922	0.773042	0.237695	0.824706	0.271263	0.824706	0.309055	0.716999	0.294389	0.612538	0.278712	0.509471	0.256257	0.407798	0.227024
110	Rhodnius ecuadoriensis	Manabí	0.132969	0.329865	0.138083	0.29918	0.203952	0.261726	0.272064	0.233634	0.339749	0.214819	0.406604	0.214023	0.473312	0.216394	0.53954	0.229207	0.605183	0.2547	0.670156	0.294731	0.735591	0.324751	0.738148	0.355436	0.615566	0.334922	0.495219	0.325571	0.374777	0.318775	0.254238	0.314563
111	Rhodnius ecuadoriensis	Manabí	0.317676	0.163108	0.333047	0.139197	0.398582	0.127726	0.467376	0.116788	0.531342	0.119909	0.592252	0.131934	0.64895	0.156228	0.70459	0.1836	0.755412	0.225009	0.803686	0.27384	0.853967	0.316822	0.854821	0.339879	0.744738	0.304337	0.638722	0.266722	0.532456	0.22988	0.425944	0.19379
112	Rhodnius ecuadoriensis	Manabí	0.266189	0.195483	0.280331	0.172191	0.343144	0.157086	0.407971	0.145962	0.469212	0.145881	0.526484	0.158027	0.582119	0.175215	0.633302	0.206114	0.681633	0.2458	0.727044	0.294477	0.776108	0.331905	0.781099	0.363515	0.670773	0.34451	0.566585	0.316696	0.465372	0.279647	0.36546	0.238561
113	Rhodnius ecuadoriensis	Manabí	0.239732	0.314648	0.259709	0.290508	0.319784	0.276761	0.380591	0.271778	0.440096	0.271424	0.495855	0.284375	0.551424	0.298	0.604829	0.319316	0.65569	0.34967	0.704352	0.387834	0.752491	0.427854	0.752491	0.451162	0.651666	0.407632	0.550625	0.376967	0.449637	0.346098	0.347265	0.320515
114	Rhodnius ecuadoriensis	Manabí	0.449727	0.102939	0.470821	0.0801577	0.531465	0.077636	0.593868	0.0793069	0.654013	0.0858351	0.708618	0.104286	0.761033	0.127448	0.809752	0.158565	0.852606	0.202299	0.890324	0.257086	0.935736	0.295318	0.934048	0.325693	0.83385	0.281987	0.737312	0.238337	0.641383	0.193352	0.546556	0.145952
115	Rhodnius ecuadoriensis	Manabí	0.0909148	0.216137	0.102922	0.17068	0.160362	0.150954	0.219905	0.115779	0.279851	0.0960546	0.34002	0.0849235	0.400368	0.0806717	0.460915	0.0840669	0.521776	0.0994838	0.582908	0.125342	0.644123	0.154384	0.668138	0.183545	0.550737	0.189649	0.436002	0.199823	0.320856	0.203373	0.205806	0.208474
116	Rhodnius ecuadoriensis	Manabí	0.471642	0.220323	0.498449	0.192678	0.56119	0.194653	0.626961	0.198252	0.686372	0.212806	0.740303	0.236797	0.790268	0.26762	0.838508	0.301413	0.880389	0.346161	0.913188	0.406551	0.952498	0.455725	0.94831	0.490072	0.84705	0.441072	0.749937	0.391681	0.654301	0.339666	0.563452	0.279139
117	Rhodnius ecuadoriensis	Manabí	0.312386	0.236044	0.326425	0.210597	0.396347	0.191191	0.461187	0.195544	0.525847	0.200388	0.585701	0.218395	0.645137	0.237546	0.701311	0.265631	0.755788	0.298361	0.803399	0.349895	0.851163	0.401012	0.847653	0.429969	0.732295	0.40638	0.623192	0.375313	0.516995	0.336133	0.416811	0.280169
118	Rhodnius ecuadoriensis	Manabí	0.242266	0.431067	0.268164	0.400992	0.32735	0.39824	0.391452	0.388585	0.452944	0.389123	0.512172	0.398505	0.570197	0.41259	0.626914	0.431781	0.679968	0.465286	0.730954	0.506869	0.786112	0.53215	0.801149	0.566402	0.688068	0.534386	0.577636	0.504274	0.466363	0.4777	0.354946	0.451729
119	Rhodnius ecuadoriensis	Manabí	0.159109	0.295488	0.175719	0.264016	0.238289	0.260443	0.307373	0.240164	0.37297	0.237202	0.437351	0.240284	0.498922	0.257316	0.560053	0.276536	0.619526	0.303994	0.675987	0.346406	0.735222	0.375042	0.748336	0.406514	0.629506	0.376159	0.512574	0.352364	0.395531	0.32917	0.277482	0.311449
120	Rhodnius ecuadoriensis	Manabí	0.11189	0.298094	0.12191	0.264695	0.182652	0.241297	0.246376	0.21474	0.30886	0.202897	0.370424	0.201973	0.431073	0.211896	0.491431	0.225276	0.550956	0.248536	0.609472	0.283752	0.668834	0.308949	0.678019	0.341514	0.562682	0.332322	0.450037	0.323023	0.337209	0.316275	0.224667	0.305553
121	Rhodnius ecuadoriensis	Manabí	0.42628	0.360361	0.452648	0.332235	0.515916	0.331351	0.583777	0.327588	0.648851	0.331683	0.710114	0.346532	0.768493	0.369516	0.824918	0.398014	0.878395	0.434825	0.92749	0.484001	0.981763	0.518568	0.986158	0.552846	0.868248	0.523497	0.756101	0.487582	0.645652	0.446672	0.534941	0.406534
122	Rhodnius ecuadoriensis	Manabí	0.282786	0.366809	0.303566	0.336994	0.366781	0.321763	0.434077	0.29988	0.498967	0.294436	0.562692	0.296952	0.625175	0.307947	0.68703	0.323235	0.747091	0.350777	0.805336	0.390724	0.865524	0.417403	0.879076	0.449024	0.756301	0.440545	0.637134	0.428029	0.518235	0.413501	0.400385	0.391102
123	Rhodnius ecuadoriensis	Manabí	0.306354	0.476551	0.32992	0.449494	0.393943	0.451535	0.463849	0.448076	0.528918	0.456647	0.588849	0.477999	0.646603	0.504765	0.703812	0.532886	0.757998	0.568529	0.804146	0.624164	0.857967	0.660713	0.863203	0.694752	0.749669	0.649196	0.6373	0.610006	0.526402	0.567023	0.415552	0.523916
124	Rhodnius ecuadoriensis	Manabí	0.19652	0.428073	0.214464	0.396459	0.273812	0.378643	0.337399	0.347066	0.399086	0.334004	0.460054	0.327966	0.520232	0.329625	0.578841	0.34659	0.636338	0.374396	0.692415	0.416056	0.749341	0.449434	0.763866	0.480193	0.648291	0.46836	0.535028	0.461966	0.422071	0.452069	0.309151	0.44173
125	Rhodnius ecuadoriensis	Manabí	0.207644	0.23533	0.23533	0.207644	0.289035	0.192374	0.346168	0.17292	0.401407	0.164438	0.454925	0.165921	0.507367	0.173637	0.558003	0.191808	0.607239	0.218091	0.654367	0.256581	0.702914	0.286857	0.70599	0.316081	0.602756	0.30901	0.502302	0.301244	0.402184	0.291345	0.303382	0.273073
126	Rhodnius ecuadoriensis	Manabí	0.202524	0.285065	0.224648	0.258686	0.278999	0.248454	0.335597	0.24242	0.391889	0.238031	0.448515	0.231844	0.50188	0.243178	0.552422	0.269679	0.603032	0.295817	0.653375	0.323389	0.704579	0.346333	0.708833	0.373563	0.605254	0.355444	0.504155	0.340299	0.402919	0.325966	0.302544	0.306561
127	Rhodnius ecuadoriensis	Manabí	0.122356	0.364553	0.137441	0.332707	0.195476	0.316658	0.257027	0.291476	0.317487	0.278988	0.377092	0.276411	0.436107	0.280703	0.494268	0.294907	0.551414	0.3209	0.607922	0.354309	0.665414	0.376286	0.676309	0.409808	0.564077	0.391312	0.453465	0.386994	0.343158	0.378702	0.232339	0.377075
128	Rhodnius ecuadoriensis	Manabí	0.061903	0.317044	0.0660857	0.288602	0.120341	0.24628	0.176448	0.202192	0.233416	0.163699	0.292826	0.14111	0.354216	0.131407	0.41774	0.135598	0.483456	0.154058	0.55007	0.178365	0.616521	0.201603	0.635761	0.236737	0.518401	0.246811	0.404286	0.264429	0.290152	0.281928	0.175917	0.298726
129	Rhodnius ecuadoriensis	Manabí	0.103595	0.299747	0.110388	0.272575	0.162774	0.253884	0.217709	0.237708	0.272418	0.227532	0.327131	0.217293	0.38136	0.219931	0.435213	0.232618	0.488971	0.247849	0.542342	0.273414	0.596098	0.288708	0.617326	0.320126	0.512567	0.313265	0.410437	0.306579	0.308225	0.302294	0.205895	0.301459
130	Rhodnius ecuadoriensis	Manabí	0.303257	0.107714	0.3306	0.0845144	0.390484	0.0781914	0.455623	0.0667779	0.518429	0.061746	0.576374	0.0700117	0.629192	0.092306	0.679481	0.121516	0.725203	0.163223	0.765504	0.219759	0.812001	0.259343	0.807858	0.290829	0.708275	0.24295	0.606808	0.209734	0.505455	0.176198	0.404009	0.142926
131	Rhodnius ecuadoriensis	Manabí	0.230021	0.133615	0.246934	0.109936	0.310082	0.0977251	0.376524	0.0857647	0.43977	0.0834488	0.499567	0.091544	0.555328	0.111822	0.609322	0.13743	0.658859	0.176492	0.703767	0.229523	0.75095	0.275687	0.753487	0.300211	0.648748	0.258546	0.545668	0.222212	0.441318	0.189923	0.33694	0.157723
132	Rhodnius ecuadoriensis	Manabí	0.229605	0.190076	0.253154	0.164844	0.313616	0.158371	0.379524	0.145571	0.43976	0.149949	0.499242	0.156608	0.554723	0.175387	0.607706	0.201729	0.657181	0.238694	0.703655	0.284745	0.751051	0.328007	0.752733	0.361648	0.651926	0.307291	0.547	0.275966	0.44314	0.24135	0.337235	0.213049
133	Rhodnius ecuadoriensis	Manabí	0.366167	0.356271	0.383261	0.329281	0.442529	0.317552	0.502376	0.315732	0.56019	0.320829	0.616056	0.33255	0.670289	0.349824	0.723219	0.37153	0.774874	0.397573	0.82401	0.432187	0.871784	0.471429	0.871784	0.500219	0.772291	0.455735	0.673405	0.421425	0.573911	0.389284	0.47352	0.360347
134	Rhodnius ecuadoriensis	Manabí	0.153895	0.289399	0.16067	0.259395	0.209419	0.210903	0.264243	0.176856	0.319382	0.143956	0.376523	0.118345	0.436811	0.104186	0.498	0.0933106	0.562404	0.0941348	0.629169	0.103553	0.694945	0.109372	0.715271	0.131633	0.597076	0.148399	0.481304	0.166401	0.368482	0.194628	0.259601	0.236515
135	Rhodnius ecuadoriensis	Manabí	0.577935	0.296288	0.598606	0.271311	0.658519	0.275896	0.724242	0.276445	0.784217	0.28879	0.840495	0.308721	0.892876	0.336647	0.94357	0.368036	0.98988	0.408419	1.02996	0.461582	1.07577	0.503001	1.06974	0.534869	0.970323	0.482983	0.875137	0.430262	0.777632	0.382359	0.681274	0.332072
136	Rhodnius ecuadoriensis	Manabí	0.577037	0.0745123	0.601297	0.0502525	0.667151	0.0491689	0.73243	0.0557432	0.79224	0.0710329	0.84795	0.0928561	0.897901	0.123858	0.941701	0.16466	0.979788	0.214567	1.01353	0.271398	1.04664	0.32924	1.03884	0.3535	0.935906	0.309761	0.840545	0.260342	0.748169	0.205956	0.660843	0.143163
137	Rhodnius ecuadoriensis	Manabí	0.155878	0.225064	0.167548	0.196723	0.227846	0.165909	0.290635	0.137681	0.352092	0.122483	0.412594	0.116612	0.472084	0.120641	0.530011	0.13994	0.58668	0.171529	0.642741	0.209062	0.698532	0.249238	0.700199	0.272578	0.588184	0.275052	0.479419	0.27092	0.370655	0.266788	0.262588	0.254172
138	Rhodnius ecuadoriensis	Manabí	0.507751	0.469514	0.540652	0.444615	0.595786	0.458562	0.6555	0.472272	0.709505	0.494649	0.759306	0.523411	0.807482	0.554638	0.851584	0.592052	0.890673	0.637075	0.926904	0.686439	0.969261	0.726501	0.963926	0.767406	0.86946	0.707381	0.778575	0.648618	0.686797	0.591229	0.597152	0.530559
139	Rhodnius ecuadoriensis	Manabí	0.294693	0.172245	0.313469	0.147755	0.376608	0.14051	0.443352	0.132504	0.508065	0.130136	0.569894	0.135774	0.625246	0.15939	0.67736	0.191996	0.725266	0.236279	0.772153	0.283394	0.819591	0.328979	0.81306	0.358367	0.703163	0.331194	0.597665	0.300975	0.49235	0.270241	0.390931	0.22854
140	Rhodnius ecuadoriensis	Manabí	0.286334	0.24944	0.313604	0.227784	0.372883	0.212305	0.431997	0.20859	0.488725	0.213563	0.545601	0.217995	0.599814	0.232122	0.650411	0.25941	0.700747	0.287649	0.748829	0.324092	0.797245	0.359321	0.800453	0.383383	0.693117	0.364766	0.591135	0.337054	0.48934	0.308608	0.388366	0.276959
141	Rhodnius ecuadoriensis	Manabí	0.350632	0.313812	0.368206	0.291217	0.429075	0.280036	0.494164	0.2654	0.554692	0.266673	0.612463	0.27756	0.668333	0.295077	0.720908	0.324084	0.772469	0.356628	0.821115	0.399338	0.871978	0.434316	0.871142	0.465278	0.764126	0.436135	0.661774	0.40199	0.558916	0.369614	0.45422	0.343646
142	Rhodnius ecuadoriensis	Manabí	0.400677	0.172808	0.426937	0.147395	0.485949	0.144442	0.550593	0.135528	0.610735	0.138993	0.666995	0.153136	0.721399	0.17238	0.7737	0.197406	0.81957	0.240115	0.86408	0.286565	0.912325	0.322744	0.914019	0.354934	0.812376	0.307753	0.712375	0.26568	0.608657	0.234207	0.505997	0.199716
143	Rhodnius ecuadoriensis	Manabí	0.165181	0.182568	0.184307	0.154748	0.240638	0.134596	0.298391	0.124958	0.355813	0.117532	0.412673	0.113846	0.467581	0.123169	0.520842	0.14346	0.573014	0.17102	0.625236	0.19824	0.677241	0.226906	0.689412	0.258203	0.582757	0.238995	0.479168	0.219102	0.375138	0.202383	0.270092	0.192961
144	Rhodnius ecuadoriensis	Manabí	0.208592	0.292689	0.22838	0.265481	0.287812	0.261971	0.354168	0.245129	0.417209	0.240057	0.476075	0.249811	0.533253	0.265558	0.587823	0.290567	0.639413	0.326153	0.689316	0.367731	0.739555	0.408116	0.739555	0.437797	0.625034	0.430398	0.516781	0.411369	0.411646	0.380749	0.308333	0.343357
145	Rhodnius ecuadoriensis	Manabí	0.317686	0.20566	0.34193	0.180579	0.39992	0.180348	0.463136	0.176392	0.523462	0.179065	0.578564	0.193716	0.629934	0.216922	0.678052	0.247587	0.722534	0.28659	0.761179	0.338977	0.804246	0.381223	0.80759	0.412155	0.699361	0.388587	0.599265	0.354055	0.503827	0.308369	0.410497	0.257636
146	Rhodnius ecuadoriensis	Manabí	0.30605	0.328402	0.329262	0.301752	0.391414	0.297226	0.457948	0.290475	0.521158	0.292579	0.580335	0.30542	0.636362	0.326645	0.690267	0.353523	0.739786	0.39208	0.785164	0.441658	0.831322	0.489164	0.833901	0.519254	0.724979	0.482624	0.617798	0.450916	0.511436	0.416921	0.407098	0.377263
147	Rhodnius ecuadoriensis	Manabí	0.229636	0.293076	0.251081	0.268058	0.310867	0.2466	0.375012	0.217825	0.435947	0.208176	0.495302	0.20794	0.552079	0.223061	0.608491	0.240358	0.66308	0.268515	0.715284	0.310875	0.767538	0.352943	0.77558	0.386003	0.664232	0.365361	0.555445	0.348125	0.44685	0.329725	0.338398	0.310463
148	Rhodnius ecuadoriensis	Manabí	0.370738	0.385925	0.402898	0.359125	0.45831	0.353443	0.51952	0.342001	0.576633	0.341648	0.630307	0.350609	0.680464	0.369087	0.727181	0.396878	0.770963	0.432615	0.809671	0.48209	0.851357	0.5235	0.850464	0.5637	0.757467	0.512093	0.663161	0.474061	0.567174	0.440621	0.470792	0.408258
149	Rhodnius ecuadoriensis	Manabí	0.166377	0.29306	0.17989	0.257589	0.233628	0.240951	0.291389	0.213771	0.347608	0.20012	0.402392	0.19907	0.456244	0.206189	0.509474	0.218763	0.561342	0.243295	0.611626	0.281715	0.662975	0.310796	0.669732	0.342045	0.56596	0.341899	0.464799	0.34345	0.364765	0.332747	0.265004	0.319069
